# Supplementary material for: In silico and in vitro potentials of crocin and amphotericin B on Leishmania major: Multiple synergistic mechanisms of actions
Source: PLoS One. 2023 Sep 8;18(9):e0291322. doi: 10.1371/journal.pone.0291322 (PMC10490900; doi:10.1371/journal.pone.0291322)
Supplement: S1 Dataset — (ZIP) [file pone.0291322.s001.zip]

Archive with 19 entries (18 files):
- S1 Dataset/
- S1 Dataset/Ordinary one-way ANOVA of Apoptosis.csv
- S1 Dataset/Ordinary one-way ANOVA of Arginase.csv
- S1 Dataset/Ordinary one-way ANOVA of C-FOS.csv
- S1 Dataset/Ordinary one-way ANOVA of Cell Cycle (G1).csv
- S1 Dataset/Ordinary one-way ANOVA of Cell Cycle (G2).csv
- S1 Dataset/Ordinary one-way ANOVA of Cell Cycle (S).csv
- S1 Dataset/Ordinary one-way ANOVA of ELK1.csv
- S1 Dataset/Ordinary one-way ANOVA of IFN-Gamma.csv
- S1 Dataset/Ordinary one-way ANOVA of IL 12.csv
- S1 Dataset/Ordinary one-way ANOVA of IL-10.csv
- S1 Dataset/Ordinary one-way ANOVA of IL4.csv
- S1 Dataset/Ordinary one-way ANOVA of iNos.csv
- S1 Dataset/Ordinary one-way ANOVA of MTT Promastigote Mortality.csv
- S1 Dataset/Ordinary one-way ANOVA of Nitrites.csv
- S1 Dataset/Ordinary one-way ANOVA of ROS.csv
- S1 Dataset/Ordinary one-way ANOVA of STAT1.csv
- S1 Dataset/Ordinary one-way ANOVA of TGF-Beta.csv
- S1 Dataset/Ordinary one-way ANOVA of TNF.csv
