# Supplementary material for: In silico and in vitro potentials of crocin and amphotericin B on Leishmania major: Multiple synergistic mechanisms of actions
Source: PLoS One. 2023 Sep 8;18(9):e0291322. doi: 10.1371/journal.pone.0291322 (PMC10490900; doi:10.1371/journal.pone.0291322)
Supplement: S1 Dataset — (ZIP) [file pone.0291322.s001.zip › S1 Dataset/Ordinary one-way ANOVA of Apoptosis.csv]

Number of families	1
Number of comparisons per family	78
Alpha	0.05
Tukey's multiple comparisons test	Mean Diff.	95.00% CI of diff.	Below threshold?	Summary	Adjusted P Value
Untreated control vs. Crocin 12.5	-5.290	-11.94 to 1.359	No	ns	0.1807	A-B
Untreated control vs. Crocin 25	-10.98	-17.62 to -4.326	Yes	***	0.0008	A-C
Untreated control vs. Crocin 50	-16.73	-23.37 to -10.08	Yes	****	<0.0001	A-D
Untreated control vs. Crocin 100	-23.84	-30.48 to -17.19	Yes	****	<0.0001	A-E
Untreated control vs. AmpB 12.5	-14.15	-20.80 to -7.501	Yes	****	<0.0001	A-F
Untreated control vs. AmpB 25	-24.60	-31.25 to -17.95	Yes	****	<0.0001	A-G
Untreated control vs. AmpB 50	-40.75	-47.40 to -34.10	Yes	****	<0.0001	A-H
Untreated control vs. AmpB 100	-55.85	-62.50 to -49.20	Yes	****	<0.0001	A-I
Untreated control vs. Crocin + AmpB 12.5	-26.70	-33.35 to -20.05	Yes	****	<0.0001	A-J
Untreated control vs. Crocin + AmpB 25	-64.70	-71.35 to -58.05	Yes	****	<0.0001	A-K
Untreated control vs. Crocin + AmpB 50	-74.50	-81.15 to -67.85	Yes	****	<0.0001	A-L
Untreated control vs. Crocin + AmpB 100	-79.90	-86.55 to -73.25	Yes	****	<0.0001	A-M
Crocin 12.5 vs. Crocin 25	-5.685	-12.33 to 0.9637	No	ns	0.1261	B-C
Crocin 12.5 vs. Crocin 50	-11.44	-18.08 to -4.786	Yes	***	0.0005	B-D
Crocin 12.5 vs. Crocin 100	-18.55	-25.19 to -11.90	Yes	****	<0.0001	B-E
Crocin 12.5 vs. AmpB 12.5	-8.860	-15.51 to -2.211	Yes	**	0.0057	B-F
Crocin 12.5 vs. AmpB 25	-19.31	-25.96 to -12.66	Yes	****	<0.0001	B-G
Crocin 12.5 vs. AmpB 50	-35.46	-42.11 to -28.81	Yes	****	<0.0001	B-H
Crocin 12.5 vs. AmpB 100	-50.56	-57.21 to -43.91	Yes	****	<0.0001	B-I
Crocin 12.5 vs. Crocin + AmpB 12.5	-21.41	-28.06 to -14.76	Yes	****	<0.0001	B-J
Crocin 12.5 vs. Crocin + AmpB 25	-59.41	-66.06 to -52.76	Yes	****	<0.0001	B-K
Crocin 12.5 vs. Crocin + AmpB 50	-69.21	-75.86 to -62.56	Yes	****	<0.0001	B-L
Crocin 12.5 vs. Crocin + AmpB 100	-74.61	-81.26 to -67.96	Yes	****	<0.0001	B-M
Crocin 25 vs. Crocin 50	-5.750	-12.40 to 0.8987	No	ns	0.1187	C-D
Crocin 25 vs. Crocin 100	-12.86	-19.51 to -6.211	Yes	***	0.0002	C-E
Crocin 25 vs. AmpB 12.5	-3.175	-9.824 to 3.474	No	ns	0.7718	C-F
Crocin 25 vs. AmpB 25	-13.63	-20.27 to -6.976	Yes	****	<0.0001	C-G
Crocin 25 vs. AmpB 50	-29.78	-36.42 to -23.13	Yes	****	<0.0001	C-H
Crocin 25 vs. AmpB 100	-44.88	-51.52 to -38.23	Yes	****	<0.0001	C-I
Crocin 25 vs. Crocin + AmpB 12.5	-15.73	-22.37 to -9.076	Yes	****	<0.0001	C-J
Crocin 25 vs. Crocin + AmpB 25	-53.73	-60.37 to -47.08	Yes	****	<0.0001	C-K
Crocin 25 vs. Crocin + AmpB 50	-63.53	-70.17 to -56.88	Yes	****	<0.0001	C-L
Crocin 25 vs. Crocin + AmpB 100	-68.93	-75.57 to -62.28	Yes	****	<0.0001	C-M
Crocin 50 vs. Crocin 100	-7.110	-13.76 to -0.4613	Yes	*	0.0317	D-E
Crocin 50 vs. AmpB 12.5	2.575	-4.074 to 9.224	No	ns	0.9207	D-F
Crocin 50 vs. AmpB 25	-7.875	-14.52 to -1.226	Yes	*	0.0149	D-G
Crocin 50 vs. AmpB 50	-24.03	-30.67 to -17.38	Yes	****	<0.0001	D-H
Crocin 50 vs. AmpB 100	-39.13	-45.77 to -32.48	Yes	****	<0.0001	D-I
Crocin 50 vs. Crocin + AmpB 12.5	-9.975	-16.62 to -3.326	Yes	**	0.0020	D-J
Crocin 50 vs. Crocin + AmpB 25	-47.98	-54.62 to -41.33	Yes	****	<0.0001	D-K
Crocin 50 vs. Crocin + AmpB 50	-57.78	-64.42 to -51.13	Yes	****	<0.0001	D-L
Crocin 50 vs. Crocin + AmpB 100	-63.18	-69.82 to -56.53	Yes	****	<0.0001	D-M
Crocin 100 vs. AmpB 12.5	9.685	3.036 to 16.33	Yes	**	0.0026	E-F
Crocin 100 vs. AmpB 25	-0.7650	-7.414 to 5.884	No	ns	>0.9999	E-G
Crocin 100 vs. AmpB 50	-16.92	-23.56 to -10.27	Yes	****	<0.0001	E-H
Crocin 100 vs. AmpB 100	-32.02	-38.66 to -25.37	Yes	****	<0.0001	E-I
Crocin 100 vs. Crocin + AmpB 12.5	-2.865	-9.514 to 3.784	No	ns	0.8584	E-J
Crocin 100 vs. Crocin + AmpB 25	-40.87	-47.51 to -34.22	Yes	****	<0.0001	E-K
Crocin 100 vs. Crocin + AmpB 50	-50.67	-57.31 to -44.02	Yes	****	<0.0001	E-L
Crocin 100 vs. Crocin + AmpB 100	-56.07	-62.71 to -49.42	Yes	****	<0.0001	E-M
AmpB 12.5 vs. AmpB 25	-10.45	-17.10 to -3.801	Yes	**	0.0013	F-G
AmpB 12.5 vs. AmpB 50	-26.60	-33.25 to -19.95	Yes	****	<0.0001	F-H
AmpB 12.5 vs. AmpB 100	-41.70	-48.35 to -35.05	Yes	****	<0.0001	F-I
AmpB 12.5 vs. Crocin + AmpB 12.5	-12.55	-19.20 to -5.901	Yes	***	0.0002	F-J
AmpB 12.5 vs. Crocin + AmpB 25	-50.55	-57.20 to -43.90	Yes	****	<0.0001	F-K
AmpB 12.5 vs. Crocin + AmpB 50	-60.35	-67.00 to -53.70	Yes	****	<0.0001	F-L
AmpB 12.5 vs. Crocin + AmpB 100	-65.75	-72.40 to -59.10	Yes	****	<0.0001	F-M
AmpB 25 vs. AmpB 50	-16.15	-22.80 to -9.501	Yes	****	<0.0001	G-H
AmpB 25 vs. AmpB 100	-31.25	-37.90 to -24.60	Yes	****	<0.0001	G-I
AmpB 25 vs. Crocin + AmpB 12.5	-2.100	-8.749 to 4.549	No	ns	0.9791	G-J
AmpB 25 vs. Crocin + AmpB 25	-40.10	-46.75 to -33.45	Yes	****	<0.0001	G-K
AmpB 25 vs. Crocin + AmpB 50	-49.90	-56.55 to -43.25	Yes	****	<0.0001	G-L
AmpB 25 vs. Crocin + AmpB 100	-55.30	-61.95 to -48.65	Yes	****	<0.0001	G-M
AmpB 50 vs. AmpB 100	-15.10	-21.75 to -8.451	Yes	****	<0.0001	H-I
AmpB 50 vs. Crocin + AmpB 12.5	14.05	7.401 to 20.70	Yes	****	<0.0001	H-J
AmpB 50 vs. Crocin + AmpB 25	-23.95	-30.60 to -17.30	Yes	****	<0.0001	H-K
AmpB 50 vs. Crocin + AmpB 50	-33.75	-40.40 to -27.10	Yes	****	<0.0001	H-L
AmpB 50 vs. Crocin + AmpB 100	-39.15	-45.80 to -32.50	Yes	****	<0.0001	H-M
AmpB 100 vs. Crocin + AmpB 12.5	29.15	22.50 to 35.80	Yes	****	<0.0001	I-J
AmpB 100 vs. Crocin + AmpB 25	-8.850	-15.50 to -2.201	Yes	**	0.0057	I-K
AmpB 100 vs. Crocin + AmpB 50	-18.65	-25.30 to -12.00	Yes	****	<0.0001	I-L
AmpB 100 vs. Crocin + AmpB 100	-24.05	-30.70 to -17.40	Yes	****	<0.0001	I-M
Crocin + AmpB 12.5 vs. Crocin + AmpB 25	-38.00	-44.65 to -31.35	Yes	****	<0.0001	J-K
Crocin + AmpB 12.5 vs. Crocin + AmpB 50	-47.80	-54.45 to -41.15	Yes	****	<0.0001	J-L
Crocin + AmpB 12.5 vs. Crocin + AmpB 100	-53.20	-59.85 to -46.55	Yes	****	<0.0001	J-M
Crocin + AmpB 25 vs. Crocin + AmpB 50	-9.800	-16.45 to -3.151	Yes	**	0.0023	K-L
Crocin + AmpB 25 vs. Crocin + AmpB 100	-15.20	-21.85 to -8.551	Yes	****	<0.0001	K-M
Crocin + AmpB 50 vs. Crocin + AmpB 100	-5.400	-12.05 to 1.249	No	ns	0.1637	L-M
Test details	Mean 1	Mean 2	Mean Diff.	SE of diff.	n1	n2	q	DF
Untreated control vs. Crocin 12.5	9.900	15.19	-5.290	1.671	2	2	4.476	13
Untreated control vs. Crocin 25	9.900	20.88	-10.98	1.671	2	2	9.286	13
Untreated control vs. Crocin 50	9.900	26.63	-16.73	1.671	2	2	14.15	13
Untreated control vs. Crocin 100	9.900	33.74	-23.84	1.671	2	2	20.17	13
Untreated control vs. AmpB 12.5	9.900	24.05	-14.15	1.671	2	2	11.97	13
Untreated control vs. AmpB 25	9.900	34.50	-24.60	1.671	2	2	20.81	13
Untreated control vs. AmpB 50	9.900	50.65	-40.75	1.671	2	2	34.48	13
Untreated control vs. AmpB 100	9.900	65.75	-55.85	1.671	2	2	47.25	13
Untreated control vs. Crocin + AmpB 12.5	9.900	36.60	-26.70	1.671	2	2	22.59	13
Untreated control vs. Crocin + AmpB 25	9.900	74.60	-64.70	1.671	2	2	54.74	13
Untreated control vs. Crocin + AmpB 50	9.900	84.40	-74.50	1.671	2	2	63.03	13
Untreated control vs. Crocin + AmpB 100	9.900	89.80	-79.90	1.671	2	2	67.60	13
Crocin 12.5 vs. Crocin 25	15.19	20.88	-5.685	1.671	2	2	4.810	13
Crocin 12.5 vs. Crocin 50	15.19	26.63	-11.44	1.671	2	2	9.675	13
Crocin 12.5 vs. Crocin 100	15.19	33.74	-18.55	1.671	2	2	15.69	13
Crocin 12.5 vs. AmpB 12.5	15.19	24.05	-8.860	1.671	2	2	7.496	13
Crocin 12.5 vs. AmpB 25	15.19	34.50	-19.31	1.671	2	2	16.34	13
Crocin 12.5 vs. AmpB 50	15.19	50.65	-35.46	1.671	2	2	30.00	13
Crocin 12.5 vs. AmpB 100	15.19	65.75	-50.56	1.671	2	2	42.78	13
Crocin 12.5 vs. Crocin + AmpB 12.5	15.19	36.60	-21.41	1.671	2	2	18.11	13
Crocin 12.5 vs. Crocin + AmpB 25	15.19	74.60	-59.41	1.671	2	2	50.27	13
Crocin 12.5 vs. Crocin + AmpB 50	15.19	84.40	-69.21	1.671	2	2	58.56	13
Crocin 12.5 vs. Crocin + AmpB 100	15.19	89.80	-74.61	1.671	2	2	63.13	13
Crocin 25 vs. Crocin 50	20.88	26.63	-5.750	1.671	2	2	4.865	13
Crocin 25 vs. Crocin 100	20.88	33.74	-12.86	1.671	2	2	10.88	13
Crocin 25 vs. AmpB 12.5	20.88	24.05	-3.175	1.671	2	2	2.686	13
Crocin 25 vs. AmpB 25	20.88	34.50	-13.63	1.671	2	2	11.53	13
Crocin 25 vs. AmpB 50	20.88	50.65	-29.78	1.671	2	2	25.19	13
Crocin 25 vs. AmpB 100	20.88	65.75	-44.88	1.671	2	2	37.97	13
Crocin 25 vs. Crocin + AmpB 12.5	20.88	36.60	-15.73	1.671	2	2	13.30	13
Crocin 25 vs. Crocin + AmpB 25	20.88	74.60	-53.73	1.671	2	2	45.46	13
Crocin 25 vs. Crocin + AmpB 50	20.88	84.40	-63.53	1.671	2	2	53.75	13
Crocin 25 vs. Crocin + AmpB 100	20.88	89.80	-68.93	1.671	2	2	58.32	13
Crocin 50 vs. Crocin 100	26.63	33.74	-7.110	1.671	2	2	6.016	13
Crocin 50 vs. AmpB 12.5	26.63	24.05	2.575	1.671	2	2	2.179	13
Crocin 50 vs. AmpB 25	26.63	34.50	-7.875	1.671	2	2	6.663	13
Crocin 50 vs. AmpB 50	26.63	50.65	-24.03	1.671	2	2	20.33	13
Crocin 50 vs. AmpB 100	26.63	65.75	-39.13	1.671	2	2	33.10	13
Crocin 50 vs. Crocin + AmpB 12.5	26.63	36.60	-9.975	1.671	2	2	8.440	13
Crocin 50 vs. Crocin + AmpB 25	26.63	74.60	-47.98	1.671	2	2	40.59	13
Crocin 50 vs. Crocin + AmpB 50	26.63	84.40	-57.78	1.671	2	2	48.88	13
Crocin 50 vs. Crocin + AmpB 100	26.63	89.80	-63.18	1.671	2	2	53.45	13
Crocin 100 vs. AmpB 12.5	33.74	24.05	9.685	1.671	2	2	8.194	13
Crocin 100 vs. AmpB 25	33.74	34.50	-0.7650	1.671	2	2	0.6473	13
Crocin 100 vs. AmpB 50	33.74	50.65	-16.92	1.671	2	2	14.31	13
Crocin 100 vs. AmpB 100	33.74	65.75	-32.02	1.671	2	2	27.09	13
Crocin 100 vs. Crocin + AmpB 12.5	33.74	36.60	-2.865	1.671	2	2	2.424	13
Crocin 100 vs. Crocin + AmpB 25	33.74	74.60	-40.87	1.671	2	2	34.58	13
Crocin 100 vs. Crocin + AmpB 50	33.74	84.40	-50.67	1.671	2	2	42.87	13
Crocin 100 vs. Crocin + AmpB 100	33.74	89.80	-56.07	1.671	2	2	47.44	13
AmpB 12.5 vs. AmpB 25	24.05	34.50	-10.45	1.671	2	2	8.842	13
AmpB 12.5 vs. AmpB 50	24.05	50.65	-26.60	1.671	2	2	22.51	13
AmpB 12.5 vs. AmpB 100	24.05	65.75	-41.70	1.671	2	2	35.28	13
AmpB 12.5 vs. Crocin + AmpB 12.5	24.05	36.60	-12.55	1.671	2	2	10.62	13
AmpB 12.5 vs. Crocin + AmpB 25	24.05	74.60	-50.55	1.671	2	2	42.77	13
AmpB 12.5 vs. Crocin + AmpB 50	24.05	84.40	-60.35	1.671	2	2	51.06	13
AmpB 12.5 vs. Crocin + AmpB 100	24.05	89.80	-65.75	1.671	2	2	55.63	13
AmpB 25 vs. AmpB 50	34.50	50.65	-16.15	1.671	2	2	13.66	13
AmpB 25 vs. AmpB 100	34.50	65.75	-31.25	1.671	2	2	26.44	13
AmpB 25 vs. Crocin + AmpB 12.5	34.50	36.60	-2.100	1.671	2	2	1.777	13
AmpB 25 vs. Crocin + AmpB 25	34.50	74.60	-40.10	1.671	2	2	33.93	13
AmpB 25 vs. Crocin + AmpB 50	34.50	84.40	-49.90	1.671	2	2	42.22	13
AmpB 25 vs. Crocin + AmpB 100	34.50	89.80	-55.30	1.671	2	2	46.79	13
AmpB 50 vs. AmpB 100	50.65	65.75	-15.10	1.671	2	2	12.78	13
AmpB 50 vs. Crocin + AmpB 12.5	50.65	36.60	14.05	1.671	2	2	11.89	13
AmpB 50 vs. Crocin + AmpB 25	50.65	74.60	-23.95	1.671	2	2	20.26	13
AmpB 50 vs. Crocin + AmpB 50	50.65	84.40	-33.75	1.671	2	2	28.56	13
AmpB 50 vs. Crocin + AmpB 100	50.65	89.80	-39.15	1.671	2	2	33.12	13
AmpB 100 vs. Crocin + AmpB 12.5	65.75	36.60	29.15	1.671	2	2	24.66	13
AmpB 100 vs. Crocin + AmpB 25	65.75	74.60	-8.850	1.671	2	2	7.488	13
AmpB 100 vs. Crocin + AmpB 50	65.75	84.40	-18.65	1.671	2	2	15.78	13
AmpB 100 vs. Crocin + AmpB 100	65.75	89.80	-24.05	1.671	2	2	20.35	13
Crocin + AmpB 12.5 vs. Crocin + AmpB 25	36.60	74.60	-38.00	1.671	2	2	32.15	13
Crocin + AmpB 12.5 vs. Crocin + AmpB 50	36.60	84.40	-47.80	1.671	2	2	40.44	13
Crocin + AmpB 12.5 vs. Crocin + AmpB 100	36.60	89.80	-53.20	1.671	2	2	45.01	13
Crocin + AmpB 25 vs. Crocin + AmpB 50	74.60	84.40	-9.800	1.671	2	2	8.292	13
Crocin + AmpB 25 vs. Crocin + AmpB 100	74.60	89.80	-15.20	1.671	2	2	12.86	13
Crocin + AmpB 50 vs. Crocin + AmpB 100	84.40	89.80	-5.400	1.671	2	2	4.569	13
