# Supplementary material for: In silico and in vitro potentials of crocin and amphotericin B on Leishmania major: Multiple synergistic mechanisms of actions
Source: PLoS One. 2023 Sep 8;18(9):e0291322. doi: 10.1371/journal.pone.0291322 (PMC10490900; doi:10.1371/journal.pone.0291322)
Supplement: S1 Dataset — (ZIP) [file pone.0291322.s001.zip › S1 Dataset/Ordinary one-way ANOVA of Arginase.csv]

Number of families	1
Number of comparisons per family	78
Alpha	0.05
Tukey's multiple comparisons test	Mean Diff.	95.00% CI of diff.	Below threshold?	Summary	Adjusted P Value
Untreated control vs. Crocin 12.5	2.100	1.088 to 3.112	Yes	****	<0.0001	A-B
Untreated control vs. Crocin 25	2.867	1.854 to 3.879	Yes	****	<0.0001	A-C
Untreated control vs. Crocin 50	6.000	4.988 to 7.012	Yes	****	<0.0001	A-D
Untreated control vs. Crocin 100	8.067	7.054 to 9.079	Yes	****	<0.0001	A-E
Untreated control vs. AmpB 12.5	2.800	1.788 to 3.812	Yes	****	<0.0001	A-F
Untreated control vs. AmpB 25	4.500	3.488 to 5.512	Yes	****	<0.0001	A-G
Untreated control vs. AmpB 50	6.500	5.488 to 7.512	Yes	****	<0.0001	A-H
Untreated control vs. AmpB 100	8.333	7.321 to 9.346	Yes	****	<0.0001	A-I
Untreated control vs. Crocin + AmpB 12.5	4.000	2.988 to 5.012	Yes	****	<0.0001	A-J
Untreated control vs. Crocin + AmpB 25	4.600	3.588 to 5.612	Yes	****	<0.0001	A-K
Untreated control vs. Crocin + AmpB 50	7.233	6.221 to 8.246	Yes	****	<0.0001	A-L
Untreated control vs. Crocin + AmpB 100	9.033	8.021 to 10.05	Yes	****	<0.0001	A-M
Crocin 12.5 vs. Crocin 25	0.7667	-0.2457 to 1.779	No	ns	0.2818	B-C
Crocin 12.5 vs. Crocin 50	3.900	2.888 to 4.912	Yes	****	<0.0001	B-D
Crocin 12.5 vs. Crocin 100	5.967	4.954 to 6.979	Yes	****	<0.0001	B-E
Crocin 12.5 vs. AmpB 12.5	0.7000	-0.3124 to 1.712	No	ns	0.4065	B-F
Crocin 12.5 vs. AmpB 25	2.400	1.388 to 3.412	Yes	****	<0.0001	B-G
Crocin 12.5 vs. AmpB 50	4.400	3.388 to 5.412	Yes	****	<0.0001	B-H
Crocin 12.5 vs. AmpB 100	6.233	5.221 to 7.246	Yes	****	<0.0001	B-I
Crocin 12.5 vs. Crocin + AmpB 12.5	1.900	0.8876 to 2.912	Yes	****	<0.0001	B-J
Crocin 12.5 vs. Crocin + AmpB 25	2.500	1.488 to 3.512	Yes	****	<0.0001	B-K
Crocin 12.5 vs. Crocin + AmpB 50	5.133	4.121 to 6.146	Yes	****	<0.0001	B-L
Crocin 12.5 vs. Crocin + AmpB 100	6.933	5.921 to 7.946	Yes	****	<0.0001	B-M
Crocin 25 vs. Crocin 50	3.133	2.121 to 4.146	Yes	****	<0.0001	C-D
Crocin 25 vs. Crocin 100	5.200	4.188 to 6.212	Yes	****	<0.0001	C-E
Crocin 25 vs. AmpB 12.5	-0.06667	-1.079 to 0.9457	No	ns	>0.9999	C-F
Crocin 25 vs. AmpB 25	1.633	0.6210 to 2.646	Yes	***	0.0002	C-G
Crocin 25 vs. AmpB 50	3.633	2.621 to 4.646	Yes	****	<0.0001	C-H
Crocin 25 vs. AmpB 100	5.467	4.454 to 6.479	Yes	****	<0.0001	C-I
Crocin 25 vs. Crocin + AmpB 12.5	1.133	0.1210 to 2.146	Yes	*	0.0185	C-J
Crocin 25 vs. Crocin + AmpB 25	1.733	0.7210 to 2.746	Yes	****	<0.0001	C-K
Crocin 25 vs. Crocin + AmpB 50	4.367	3.354 to 5.379	Yes	****	<0.0001	C-L
Crocin 25 vs. Crocin + AmpB 100	6.167	5.154 to 7.179	Yes	****	<0.0001	C-M
Crocin 50 vs. Crocin 100	2.067	1.054 to 3.079	Yes	****	<0.0001	D-E
Crocin 50 vs. AmpB 12.5	-3.200	-4.212 to -2.188	Yes	****	<0.0001	D-F
Crocin 50 vs. AmpB 25	-1.500	-2.512 to -0.4876	Yes	***	0.0007	D-G
Crocin 50 vs. AmpB 50	0.5000	-0.5124 to 1.512	No	ns	0.8353	D-H
Crocin 50 vs. AmpB 100	2.333	1.321 to 3.346	Yes	****	<0.0001	D-I
Crocin 50 vs. Crocin + AmpB 12.5	-2.000	-3.012 to -0.9876	Yes	****	<0.0001	D-J
Crocin 50 vs. Crocin + AmpB 25	-1.400	-2.412 to -0.3876	Yes	**	0.0018	D-K
Crocin 50 vs. Crocin + AmpB 50	1.233	0.2210 to 2.246	Yes	**	0.0078	D-L
Crocin 50 vs. Crocin + AmpB 100	3.033	2.021 to 4.046	Yes	****	<0.0001	D-M
Crocin 100 vs. AmpB 12.5	-5.267	-6.279 to -4.254	Yes	****	<0.0001	E-F
Crocin 100 vs. AmpB 25	-3.567	-4.579 to -2.554	Yes	****	<0.0001	E-G
Crocin 100 vs. AmpB 50	-1.567	-2.579 to -0.5543	Yes	***	0.0004	E-H
Crocin 100 vs. AmpB 100	0.2667	-0.7457 to 1.279	No	ns	0.9985	E-I
Crocin 100 vs. Crocin + AmpB 12.5	-4.067	-5.079 to -3.054	Yes	****	<0.0001	E-J
Crocin 100 vs. Crocin + AmpB 25	-3.467	-4.479 to -2.454	Yes	****	<0.0001	E-K
Crocin 100 vs. Crocin + AmpB 50	-0.8333	-1.846 to 0.1790	No	ns	0.1856	E-L
Crocin 100 vs. Crocin + AmpB 100	0.9667	-0.04570 to 1.979	No	ns	0.0714	E-M
AmpB 12.5 vs. AmpB 25	1.700	0.6876 to 2.712	Yes	***	0.0001	F-G
AmpB 12.5 vs. AmpB 50	3.700	2.688 to 4.712	Yes	****	<0.0001	F-H
AmpB 12.5 vs. AmpB 100	5.533	4.521 to 6.546	Yes	****	<0.0001	F-I
AmpB 12.5 vs. Crocin + AmpB 12.5	1.200	0.1876 to 2.212	Yes	*	0.0104	F-J
AmpB 12.5 vs. Crocin + AmpB 25	1.800	0.7876 to 2.812	Yes	****	<0.0001	F-K
AmpB 12.5 vs. Crocin + AmpB 50	4.433	3.421 to 5.446	Yes	****	<0.0001	F-L
AmpB 12.5 vs. Crocin + AmpB 100	6.233	5.221 to 7.246	Yes	****	<0.0001	F-M
AmpB 25 vs. AmpB 50	2.000	0.9876 to 3.012	Yes	****	<0.0001	G-H
AmpB 25 vs. AmpB 100	3.833	2.821 to 4.846	Yes	****	<0.0001	G-I
AmpB 25 vs. Crocin + AmpB 12.5	-0.5000	-1.512 to 0.5124	No	ns	0.8353	G-J
AmpB 25 vs. Crocin + AmpB 25	0.1000	-0.9124 to 1.112	No	ns	>0.9999	G-K
AmpB 25 vs. Crocin + AmpB 50	2.733	1.721 to 3.746	Yes	****	<0.0001	G-L
AmpB 25 vs. Crocin + AmpB 100	4.533	3.521 to 5.546	Yes	****	<0.0001	G-M
AmpB 50 vs. AmpB 100	1.833	0.8210 to 2.846	Yes	****	<0.0001	H-I
AmpB 50 vs. Crocin + AmpB 12.5	-2.500	-3.512 to -1.488	Yes	****	<0.0001	H-J
AmpB 50 vs. Crocin + AmpB 25	-1.900	-2.912 to -0.8876	Yes	****	<0.0001	H-K
AmpB 50 vs. Crocin + AmpB 50	0.7333	-0.2790 to 1.746	No	ns	0.3408	H-L
AmpB 50 vs. Crocin + AmpB 100	2.533	1.521 to 3.546	Yes	****	<0.0001	H-M
AmpB 100 vs. Crocin + AmpB 12.5	-4.333	-5.346 to -3.321	Yes	****	<0.0001	I-J
AmpB 100 vs. Crocin + AmpB 25	-3.733	-4.746 to -2.721	Yes	****	<0.0001	I-K
AmpB 100 vs. Crocin + AmpB 50	-1.100	-2.112 to -0.08763	Yes	*	0.0245	I-L
AmpB 100 vs. Crocin + AmpB 100	0.7000	-0.3124 to 1.712	No	ns	0.4065	I-M
Crocin + AmpB 12.5 vs. Crocin + AmpB 25	0.6000	-0.4124 to 1.612	No	ns	0.6289	J-K
Crocin + AmpB 12.5 vs. Crocin + AmpB 50	3.233	2.221 to 4.246	Yes	****	<0.0001	J-L
Crocin + AmpB 12.5 vs. Crocin + AmpB 100	5.033	4.021 to 6.046	Yes	****	<0.0001	J-M
Crocin + AmpB 25 vs. Crocin + AmpB 50	2.633	1.621 to 3.646	Yes	****	<0.0001	K-L
Crocin + AmpB 25 vs. Crocin + AmpB 100	4.433	3.421 to 5.446	Yes	****	<0.0001	K-M
Crocin + AmpB 50 vs. Crocin + AmpB 100	1.800	0.7876 to 2.812	Yes	****	<0.0001	L-M
Test details	Mean 1	Mean 2	Mean Diff.	SE of diff.	n1	n2	q	DF
Untreated control vs. Crocin 12.5	13.63	11.53	2.100	0.2786	3	3	10.66	26
Untreated control vs. Crocin 25	13.63	10.77	2.867	0.2786	3	3	14.55	26
Untreated control vs. Crocin 50	13.63	7.633	6.000	0.2786	3	3	30.46	26
Untreated control vs. Crocin 100	13.63	5.567	8.067	0.2786	3	3	40.95	26
Untreated control vs. AmpB 12.5	13.63	10.83	2.800	0.2786	3	3	14.21	26
Untreated control vs. AmpB 25	13.63	9.133	4.500	0.2786	3	3	22.84	26
Untreated control vs. AmpB 50	13.63	7.133	6.500	0.2786	3	3	33.00	26
Untreated control vs. AmpB 100	13.63	5.300	8.333	0.2786	3	3	42.30	26
Untreated control vs. Crocin + AmpB 12.5	13.63	9.633	4.000	0.2786	3	3	20.31	26
Untreated control vs. Crocin + AmpB 25	13.63	9.033	4.600	0.2786	3	3	23.35	26
Untreated control vs. Crocin + AmpB 50	13.63	6.400	7.233	0.2786	3	3	36.72	26
Untreated control vs. Crocin + AmpB 100	13.63	4.600	9.033	0.2786	3	3	45.86	26
Crocin 12.5 vs. Crocin 25	11.53	10.77	0.7667	0.2786	3	3	3.892	26
Crocin 12.5 vs. Crocin 50	11.53	7.633	3.900	0.2786	3	3	19.80	26
Crocin 12.5 vs. Crocin 100	11.53	5.567	5.967	0.2786	3	3	30.29	26
Crocin 12.5 vs. AmpB 12.5	11.53	10.83	0.7000	0.2786	3	3	3.554	26
Crocin 12.5 vs. AmpB 25	11.53	9.133	2.400	0.2786	3	3	12.18	26
Crocin 12.5 vs. AmpB 50	11.53	7.133	4.400	0.2786	3	3	22.34	26
Crocin 12.5 vs. AmpB 100	11.53	5.300	6.233	0.2786	3	3	31.64	26
Crocin 12.5 vs. Crocin + AmpB 12.5	11.53	9.633	1.900	0.2786	3	3	9.645	26
Crocin 12.5 vs. Crocin + AmpB 25	11.53	9.033	2.500	0.2786	3	3	12.69	26
Crocin 12.5 vs. Crocin + AmpB 50	11.53	6.400	5.133	0.2786	3	3	26.06	26
Crocin 12.5 vs. Crocin + AmpB 100	11.53	4.600	6.933	0.2786	3	3	35.20	26
Crocin 25 vs. Crocin 50	10.77	7.633	3.133	0.2786	3	3	15.91	26
Crocin 25 vs. Crocin 100	10.77	5.567	5.200	0.2786	3	3	26.40	26
Crocin 25 vs. AmpB 12.5	10.77	10.83	-0.06667	0.2786	3	3	0.3384	26
Crocin 25 vs. AmpB 25	10.77	9.133	1.633	0.2786	3	3	8.292	26
Crocin 25 vs. AmpB 50	10.77	7.133	3.633	0.2786	3	3	18.44	26
Crocin 25 vs. AmpB 100	10.77	5.300	5.467	0.2786	3	3	27.75	26
Crocin 25 vs. Crocin + AmpB 12.5	10.77	9.633	1.133	0.2786	3	3	5.753	26
Crocin 25 vs. Crocin + AmpB 25	10.77	9.033	1.733	0.2786	3	3	8.799	26
Crocin 25 vs. Crocin + AmpB 50	10.77	6.400	4.367	0.2786	3	3	22.17	26
Crocin 25 vs. Crocin + AmpB 100	10.77	4.600	6.167	0.2786	3	3	31.31	26
Crocin 50 vs. Crocin 100	7.633	5.567	2.067	0.2786	3	3	10.49	26
Crocin 50 vs. AmpB 12.5	7.633	10.83	-3.200	0.2786	3	3	16.24	26
Crocin 50 vs. AmpB 25	7.633	9.133	-1.500	0.2786	3	3	7.615	26
Crocin 50 vs. AmpB 50	7.633	7.133	0.5000	0.2786	3	3	2.538	26
Crocin 50 vs. AmpB 100	7.633	5.300	2.333	0.2786	3	3	11.85	26
Crocin 50 vs. Crocin + AmpB 12.5	7.633	9.633	-2.000	0.2786	3	3	10.15	26
Crocin 50 vs. Crocin + AmpB 25	7.633	9.033	-1.400	0.2786	3	3	7.107	26
Crocin 50 vs. Crocin + AmpB 50	7.633	6.400	1.233	0.2786	3	3	6.261	26
Crocin 50 vs. Crocin + AmpB 100	7.633	4.600	3.033	0.2786	3	3	15.40	26
Crocin 100 vs. AmpB 12.5	5.567	10.83	-5.267	0.2786	3	3	26.74	26
Crocin 100 vs. AmpB 25	5.567	9.133	-3.567	0.2786	3	3	18.11	26
Crocin 100 vs. AmpB 50	5.567	7.133	-1.567	0.2786	3	3	7.953	26
Crocin 100 vs. AmpB 100	5.567	5.300	0.2667	0.2786	3	3	1.354	26
Crocin 100 vs. Crocin + AmpB 12.5	5.567	9.633	-4.067	0.2786	3	3	20.64	26
Crocin 100 vs. Crocin + AmpB 25	5.567	9.033	-3.467	0.2786	3	3	17.60	26
Crocin 100 vs. Crocin + AmpB 50	5.567	6.400	-0.8333	0.2786	3	3	4.230	26
Crocin 100 vs. Crocin + AmpB 100	5.567	4.600	0.9667	0.2786	3	3	4.907	26
AmpB 12.5 vs. AmpB 25	10.83	9.133	1.700	0.2786	3	3	8.630	26
AmpB 12.5 vs. AmpB 50	10.83	7.133	3.700	0.2786	3	3	18.78	26
AmpB 12.5 vs. AmpB 100	10.83	5.300	5.533	0.2786	3	3	28.09	26
AmpB 12.5 vs. Crocin + AmpB 12.5	10.83	9.633	1.200	0.2786	3	3	6.092	26
AmpB 12.5 vs. Crocin + AmpB 25	10.83	9.033	1.800	0.2786	3	3	9.138	26
AmpB 12.5 vs. Crocin + AmpB 50	10.83	6.400	4.433	0.2786	3	3	22.51	26
AmpB 12.5 vs. Crocin + AmpB 100	10.83	4.600	6.233	0.2786	3	3	31.64	26
AmpB 25 vs. AmpB 50	9.133	7.133	2.000	0.2786	3	3	10.15	26
AmpB 25 vs. AmpB 100	9.133	5.300	3.833	0.2786	3	3	19.46	26
AmpB 25 vs. Crocin + AmpB 12.5	9.133	9.633	-0.5000	0.2786	3	3	2.538	26
AmpB 25 vs. Crocin + AmpB 25	9.133	9.033	0.1000	0.2786	3	3	0.5077	26
AmpB 25 vs. Crocin + AmpB 50	9.133	6.400	2.733	0.2786	3	3	13.88	26
AmpB 25 vs. Crocin + AmpB 100	9.133	4.600	4.533	0.2786	3	3	23.01	26
AmpB 50 vs. AmpB 100	7.133	5.300	1.833	0.2786	3	3	9.307	26
AmpB 50 vs. Crocin + AmpB 12.5	7.133	9.633	-2.500	0.2786	3	3	12.69	26
AmpB 50 vs. Crocin + AmpB 25	7.133	9.033	-1.900	0.2786	3	3	9.645	26
AmpB 50 vs. Crocin + AmpB 50	7.133	6.400	0.7333	0.2786	3	3	3.723	26
AmpB 50 vs. Crocin + AmpB 100	7.133	4.600	2.533	0.2786	3	3	12.86	26
AmpB 100 vs. Crocin + AmpB 12.5	5.300	9.633	-4.333	0.2786	3	3	22.00	26
AmpB 100 vs. Crocin + AmpB 25	5.300	9.033	-3.733	0.2786	3	3	18.95	26
AmpB 100 vs. Crocin + AmpB 50	5.300	6.400	-1.100	0.2786	3	3	5.584	26
AmpB 100 vs. Crocin + AmpB 100	5.300	4.600	0.7000	0.2786	3	3	3.554	26
Crocin + AmpB 12.5 vs. Crocin + AmpB 25	9.633	9.033	0.6000	0.2786	3	3	3.046	26
Crocin + AmpB 12.5 vs. Crocin + AmpB 50	9.633	6.400	3.233	0.2786	3	3	16.41	26
Crocin + AmpB 12.5 vs. Crocin + AmpB 100	9.633	4.600	5.033	0.2786	3	3	25.55	26
Crocin + AmpB 25 vs. Crocin + AmpB 50	9.033	6.400	2.633	0.2786	3	3	13.37	26
Crocin + AmpB 25 vs. Crocin + AmpB 100	9.033	4.600	4.433	0.2786	3	3	22.51	26
Crocin + AmpB 50 vs. Crocin + AmpB 100	6.400	4.600	1.800	0.2786	3	3	9.138	26
