# Supplementary material for: In silico and in vitro potentials of crocin and amphotericin B on Leishmania major: Multiple synergistic mechanisms of actions
Source: PLoS One. 2023 Sep 8;18(9):e0291322. doi: 10.1371/journal.pone.0291322 (PMC10490900; doi:10.1371/journal.pone.0291322)
Supplement: S1 Dataset — (ZIP) [file pone.0291322.s001.zip › S1 Dataset/Ordinary one-way ANOVA of C-FOS.csv]

Number of families	1
Number of comparisons per family	78
Alpha	0.01
Šídák's multiple comparisons test	Mean Diff.	99.00% CI of diff.	Below threshold?	Summary	Adjusted P Value
Control vs. AmpB 100	-1.537	-1.826 to -1.248	Yes	****	<0.0001	A-B
Control vs. AmpB 50	-1.093	-1.382 to -0.8045	Yes	****	<0.0001	A-C
Control vs. AmpB 25	-0.5067	-0.7955 to -0.2178	Yes	****	<0.0001	A-D
Control vs. AmpB 12.5	-0.1667	-0.4555 to 0.1222	No	ns	0.7037	A-E
Control vs. Crocin 100	-1.203	-1.492 to -0.9145	Yes	****	<0.0001	A-F
Control vs. Crocin 50	-0.7267	-1.016 to -0.4378	Yes	****	<0.0001	A-G
Control vs. Crocin 25	-0.4467	-0.7355 to -0.1578	Yes	****	<0.0001	A-H
Control vs. Crocin 12.5	-0.1000	-0.3888 to 0.1888	No	ns	>0.9999	A-I
Control vs. Crocin + AmpB 100	-2.283	-2.572 to -1.994	Yes	****	<0.0001	A-J
Control vs. Crocin + AmpB 50	-1.743	-2.032 to -1.454	Yes	****	<0.0001	A-K
Control vs. Crocin + AmpB 25	-1.177	-1.466 to -0.8878	Yes	****	<0.0001	A-L
Control vs. Crocin + AmpB 12.5	-0.6267	-0.9155 to -0.3378	Yes	****	<0.0001	A-M
AmpB 100 vs. AmpB 50	0.4433	0.1545 to 0.7322	Yes	****	<0.0001	B-C
AmpB 100 vs. AmpB 25	1.030	0.7412 to 1.319	Yes	****	<0.0001	B-D
AmpB 100 vs. AmpB 12.5	1.370	1.081 to 1.659	Yes	****	<0.0001	B-E
AmpB 100 vs. Crocin 100	0.3333	0.04449 to 0.6222	Yes	**	0.0016	B-F
AmpB 100 vs. Crocin 50	0.8100	0.5212 to 1.099	Yes	****	<0.0001	B-G
AmpB 100 vs. Crocin 25	1.090	0.8012 to 1.379	Yes	****	<0.0001	B-H
AmpB 100 vs. Crocin 12.5	1.437	1.148 to 1.726	Yes	****	<0.0001	B-I
AmpB 100 vs. Crocin + AmpB 100	-0.7467	-1.036 to -0.4578	Yes	****	<0.0001	B-J
AmpB 100 vs. Crocin + AmpB 50	-0.2067	-0.4955 to 0.08218	No	ns	0.2385	B-K
AmpB 100 vs. Crocin + AmpB 25	0.3600	0.07115 to 0.6488	Yes	***	0.0005	B-L
AmpB 100 vs. Crocin + AmpB 12.5	0.9100	0.6212 to 1.199	Yes	****	<0.0001	B-M
AmpB 50 vs. AmpB 25	0.5867	0.2978 to 0.8755	Yes	****	<0.0001	C-D
AmpB 50 vs. AmpB 12.5	0.9267	0.6378 to 1.216	Yes	****	<0.0001	C-E
AmpB 50 vs. Crocin 100	-0.1100	-0.3988 to 0.1788	No	ns	0.9997	C-F
AmpB 50 vs. Crocin 50	0.3667	0.07782 to 0.6555	Yes	***	0.0004	C-G
AmpB 50 vs. Crocin 25	0.6467	0.3578 to 0.9355	Yes	****	<0.0001	C-H
AmpB 50 vs. Crocin 12.5	0.9933	0.7045 to 1.282	Yes	****	<0.0001	C-I
AmpB 50 vs. Crocin + AmpB 100	-1.190	-1.479 to -0.9012	Yes	****	<0.0001	C-J
AmpB 50 vs. Crocin + AmpB 50	-0.6500	-0.9388 to -0.3612	Yes	****	<0.0001	C-K
AmpB 50 vs. Crocin + AmpB 25	-0.08333	-0.3722 to 0.2055	No	ns	>0.9999	C-L
AmpB 50 vs. Crocin + AmpB 12.5	0.4667	0.1778 to 0.7555	Yes	****	<0.0001	C-M
AmpB 25 vs. AmpB 12.5	0.3400	0.05115 to 0.6288	Yes	**	0.0012	D-E
AmpB 25 vs. Crocin 100	-0.6967	-0.9855 to -0.4078	Yes	****	<0.0001	D-F
AmpB 25 vs. Crocin 50	-0.2200	-0.5088 to 0.06885	No	ns	0.1495	D-G
AmpB 25 vs. Crocin 25	0.06000	-0.2288 to 0.3488	No	ns	>0.9999	D-H
AmpB 25 vs. Crocin 12.5	0.4067	0.1178 to 0.6955	Yes	****	<0.0001	D-I
AmpB 25 vs. Crocin + AmpB 100	-1.777	-2.066 to -1.488	Yes	****	<0.0001	D-J
AmpB 25 vs. Crocin + AmpB 50	-1.237	-1.526 to -0.9478	Yes	****	<0.0001	D-K
AmpB 25 vs. Crocin + AmpB 25	-0.6700	-0.9588 to -0.3812	Yes	****	<0.0001	D-L
AmpB 25 vs. Crocin + AmpB 12.5	-0.1200	-0.4088 to 0.1688	No	ns	0.9974	D-M
AmpB 12.5 vs. Crocin 100	-1.037	-1.326 to -0.7478	Yes	****	<0.0001	E-F
AmpB 12.5 vs. Crocin 50	-0.5600	-0.8488 to -0.2712	Yes	****	<0.0001	E-G
AmpB 12.5 vs. Crocin 25	-0.2800	-0.5688 to 0.008847	No	*	0.0143	E-H
AmpB 12.5 vs. Crocin 12.5	0.06667	-0.2222 to 0.3555	No	ns	>0.9999	E-I
AmpB 12.5 vs. Crocin + AmpB 100	-2.117	-2.406 to -1.828	Yes	****	<0.0001	E-J
AmpB 12.5 vs. Crocin + AmpB 50	-1.577	-1.866 to -1.288	Yes	****	<0.0001	E-K
AmpB 12.5 vs. Crocin + AmpB 25	-1.010	-1.299 to -0.7212	Yes	****	<0.0001	E-L
AmpB 12.5 vs. Crocin + AmpB 12.5	-0.4600	-0.7488 to -0.1712	Yes	****	<0.0001	E-M
Crocin 100 vs. Crocin 50	0.4767	0.1878 to 0.7655	Yes	****	<0.0001	F-G
Crocin 100 vs. Crocin 25	0.7567	0.4678 to 1.046	Yes	****	<0.0001	F-H
Crocin 100 vs. Crocin 12.5	1.103	0.8145 to 1.392	Yes	****	<0.0001	F-I
Crocin 100 vs. Crocin + AmpB 100	-1.080	-1.369 to -0.7912	Yes	****	<0.0001	F-J
Crocin 100 vs. Crocin + AmpB 50	-0.5400	-0.8288 to -0.2512	Yes	****	<0.0001	F-K
Crocin 100 vs. Crocin + AmpB 25	0.02667	-0.2622 to 0.3155	No	ns	>0.9999	F-L
Crocin 100 vs. Crocin + AmpB 12.5	0.5767	0.2878 to 0.8655	Yes	****	<0.0001	F-M
Crocin 50 vs. Crocin 25	0.2800	-0.008847 to 0.5688	No	*	0.0143	G-H
Crocin 50 vs. Crocin 12.5	0.6267	0.3378 to 0.9155	Yes	****	<0.0001	G-I
Crocin 50 vs. Crocin + AmpB 100	-1.557	-1.846 to -1.268	Yes	****	<0.0001	G-J
Crocin 50 vs. Crocin + AmpB 50	-1.017	-1.306 to -0.7278	Yes	****	<0.0001	G-K
Crocin 50 vs. Crocin + AmpB 25	-0.4500	-0.7388 to -0.1612	Yes	****	<0.0001	G-L
Crocin 50 vs. Crocin + AmpB 12.5	0.1000	-0.1888 to 0.3888	No	ns	>0.9999	G-M
Crocin 25 vs. Crocin 12.5	0.3467	0.05782 to 0.6355	Yes	***	0.0009	H-I
Crocin 25 vs. Crocin + AmpB 100	-1.837	-2.126 to -1.548	Yes	****	<0.0001	H-J
Crocin 25 vs. Crocin + AmpB 50	-1.297	-1.586 to -1.008	Yes	****	<0.0001	H-K
Crocin 25 vs. Crocin + AmpB 25	-0.7300	-1.019 to -0.4412	Yes	****	<0.0001	H-L
Crocin 25 vs. Crocin + AmpB 12.5	-0.1800	-0.4688 to 0.1088	No	ns	0.5266	H-M
Crocin 12.5 vs. Crocin + AmpB 100	-2.183	-2.472 to -1.894	Yes	****	<0.0001	I-J
Crocin 12.5 vs. Crocin + AmpB 50	-1.643	-1.932 to -1.354	Yes	****	<0.0001	I-K
Crocin 12.5 vs. Crocin + AmpB 25	-1.077	-1.366 to -0.7878	Yes	****	<0.0001	I-L
Crocin 12.5 vs. Crocin + AmpB 12.5	-0.5267	-0.8155 to -0.2378	Yes	****	<0.0001	I-M
Crocin + AmpB 100 vs. Crocin + AmpB 50	0.5400	0.2512 to 0.8288	Yes	****	<0.0001	J-K
Crocin + AmpB 100 vs. Crocin + AmpB 25	1.107	0.8178 to 1.396	Yes	****	<0.0001	J-L
Crocin + AmpB 100 vs. Crocin + AmpB 12.5	1.657	1.368 to 1.946	Yes	****	<0.0001	J-M
Crocin + AmpB 50 vs. Crocin + AmpB 25	0.5667	0.2778 to 0.8555	Yes	****	<0.0001	K-L
Crocin + AmpB 50 vs. Crocin + AmpB 12.5	1.117	0.8278 to 1.406	Yes	****	<0.0001	K-M
Crocin + AmpB 25 vs. Crocin + AmpB 12.5	0.5500	0.2612 to 0.8388	Yes	****	<0.0001	L-M
Test details	Mean 1	Mean 2	Mean Diff.	SE of diff.	n1	n2	t	DF
Control vs. AmpB 100	1.000	2.537	-1.537	0.06432	3	3	23.89	26
Control vs. AmpB 50	1.000	2.093	-1.093	0.06432	3	3	17.00	26
Control vs. AmpB 25	1.000	1.507	-0.5067	0.06432	3	3	7.878	26
Control vs. AmpB 12.5	1.000	1.167	-0.1667	0.06432	3	3	2.591	26
Control vs. Crocin 100	1.000	2.203	-1.203	0.06432	3	3	18.71	26
Control vs. Crocin 50	1.000	1.727	-0.7267	0.06432	3	3	11.30	26
Control vs. Crocin 25	1.000	1.447	-0.4467	0.06432	3	3	6.945	26
Control vs. Crocin 12.5	1.000	1.100	-0.1000	0.06432	3	3	1.555	26
Control vs. Crocin + AmpB 100	1.000	3.283	-2.283	0.06432	3	3	35.50	26
Control vs. Crocin + AmpB 50	1.000	2.743	-1.743	0.06432	3	3	27.11	26
Control vs. Crocin + AmpB 25	1.000	2.177	-1.177	0.06432	3	3	18.29	26
Control vs. Crocin + AmpB 12.5	1.000	1.627	-0.6267	0.06432	3	3	9.743	26
AmpB 100 vs. AmpB 50	2.537	2.093	0.4433	0.06432	3	3	6.893	26
AmpB 100 vs. AmpB 25	2.537	1.507	1.030	0.06432	3	3	16.01	26
AmpB 100 vs. AmpB 12.5	2.537	1.167	1.370	0.06432	3	3	21.30	26
AmpB 100 vs. Crocin 100	2.537	2.203	0.3333	0.06432	3	3	5.183	26
AmpB 100 vs. Crocin 50	2.537	1.727	0.8100	0.06432	3	3	12.59	26
AmpB 100 vs. Crocin 25	2.537	1.447	1.090	0.06432	3	3	16.95	26
AmpB 100 vs. Crocin 12.5	2.537	1.100	1.437	0.06432	3	3	22.34	26
AmpB 100 vs. Crocin + AmpB 100	2.537	3.283	-0.7467	0.06432	3	3	11.61	26
AmpB 100 vs. Crocin + AmpB 50	2.537	2.743	-0.2067	0.06432	3	3	3.213	26
AmpB 100 vs. Crocin + AmpB 25	2.537	2.177	0.3600	0.06432	3	3	5.597	26
AmpB 100 vs. Crocin + AmpB 12.5	2.537	1.627	0.9100	0.06432	3	3	14.15	26
AmpB 50 vs. AmpB 25	2.093	1.507	0.5867	0.06432	3	3	9.121	26
AmpB 50 vs. AmpB 12.5	2.093	1.167	0.9267	0.06432	3	3	14.41	26
AmpB 50 vs. Crocin 100	2.093	2.203	-0.1100	0.06432	3	3	1.710	26
AmpB 50 vs. Crocin 50	2.093	1.727	0.3667	0.06432	3	3	5.701	26
AmpB 50 vs. Crocin 25	2.093	1.447	0.6467	0.06432	3	3	10.05	26
AmpB 50 vs. Crocin 12.5	2.093	1.100	0.9933	0.06432	3	3	15.44	26
AmpB 50 vs. Crocin + AmpB 100	2.093	3.283	-1.190	0.06432	3	3	18.50	26
AmpB 50 vs. Crocin + AmpB 50	2.093	2.743	-0.6500	0.06432	3	3	10.11	26
AmpB 50 vs. Crocin + AmpB 25	2.093	2.177	-0.08333	0.06432	3	3	1.296	26
AmpB 50 vs. Crocin + AmpB 12.5	2.093	1.627	0.4667	0.06432	3	3	7.256	26
AmpB 25 vs. AmpB 12.5	1.507	1.167	0.3400	0.06432	3	3	5.286	26
AmpB 25 vs. Crocin 100	1.507	2.203	-0.6967	0.06432	3	3	10.83	26
AmpB 25 vs. Crocin 50	1.507	1.727	-0.2200	0.06432	3	3	3.421	26
AmpB 25 vs. Crocin 25	1.507	1.447	0.06000	0.06432	3	3	0.9329	26
AmpB 25 vs. Crocin 12.5	1.507	1.100	0.4067	0.06432	3	3	6.323	26
AmpB 25 vs. Crocin + AmpB 100	1.507	3.283	-1.777	0.06432	3	3	27.62	26
AmpB 25 vs. Crocin + AmpB 50	1.507	2.743	-1.237	0.06432	3	3	19.23	26
AmpB 25 vs. Crocin + AmpB 25	1.507	2.177	-0.6700	0.06432	3	3	10.42	26
AmpB 25 vs. Crocin + AmpB 12.5	1.507	1.627	-0.1200	0.06432	3	3	1.866	26
AmpB 12.5 vs. Crocin 100	1.167	2.203	-1.037	0.06432	3	3	16.12	26
AmpB 12.5 vs. Crocin 50	1.167	1.727	-0.5600	0.06432	3	3	8.707	26
AmpB 12.5 vs. Crocin 25	1.167	1.447	-0.2800	0.06432	3	3	4.353	26
AmpB 12.5 vs. Crocin 12.5	1.167	1.100	0.06667	0.06432	3	3	1.037	26
AmpB 12.5 vs. Crocin + AmpB 100	1.167	3.283	-2.117	0.06432	3	3	32.91	26
AmpB 12.5 vs. Crocin + AmpB 50	1.167	2.743	-1.577	0.06432	3	3	24.51	26
AmpB 12.5 vs. Crocin + AmpB 25	1.167	2.177	-1.010	0.06432	3	3	15.70	26
AmpB 12.5 vs. Crocin + AmpB 12.5	1.167	1.627	-0.4600	0.06432	3	3	7.152	26
Crocin 100 vs. Crocin 50	2.203	1.727	0.4767	0.06432	3	3	7.411	26
Crocin 100 vs. Crocin 25	2.203	1.447	0.7567	0.06432	3	3	11.76	26
Crocin 100 vs. Crocin 12.5	2.203	1.100	1.103	0.06432	3	3	17.15	26
Crocin 100 vs. Crocin + AmpB 100	2.203	3.283	-1.080	0.06432	3	3	16.79	26
Crocin 100 vs. Crocin + AmpB 50	2.203	2.743	-0.5400	0.06432	3	3	8.396	26
Crocin 100 vs. Crocin + AmpB 25	2.203	2.177	0.02667	0.06432	3	3	0.4146	26
Crocin 100 vs. Crocin + AmpB 12.5	2.203	1.627	0.5767	0.06432	3	3	8.966	26
Crocin 50 vs. Crocin 25	1.727	1.447	0.2800	0.06432	3	3	4.353	26
Crocin 50 vs. Crocin 12.5	1.727	1.100	0.6267	0.06432	3	3	9.743	26
Crocin 50 vs. Crocin + AmpB 100	1.727	3.283	-1.557	0.06432	3	3	24.20	26
Crocin 50 vs. Crocin + AmpB 50	1.727	2.743	-1.017	0.06432	3	3	15.81	26
Crocin 50 vs. Crocin + AmpB 25	1.727	2.177	-0.4500	0.06432	3	3	6.997	26
Crocin 50 vs. Crocin + AmpB 12.5	1.727	1.627	0.1000	0.06432	3	3	1.555	26
Crocin 25 vs. Crocin 12.5	1.447	1.100	0.3467	0.06432	3	3	5.390	26
Crocin 25 vs. Crocin + AmpB 100	1.447	3.283	-1.837	0.06432	3	3	28.56	26
Crocin 25 vs. Crocin + AmpB 50	1.447	2.743	-1.297	0.06432	3	3	20.16	26
Crocin 25 vs. Crocin + AmpB 25	1.447	2.177	-0.7300	0.06432	3	3	11.35	26
Crocin 25 vs. Crocin + AmpB 12.5	1.447	1.627	-0.1800	0.06432	3	3	2.799	26
Crocin 12.5 vs. Crocin + AmpB 100	1.100	3.283	-2.183	0.06432	3	3	33.95	26
Crocin 12.5 vs. Crocin + AmpB 50	1.100	2.743	-1.643	0.06432	3	3	25.55	26
Crocin 12.5 vs. Crocin + AmpB 25	1.100	2.177	-1.077	0.06432	3	3	16.74	26
Crocin 12.5 vs. Crocin + AmpB 12.5	1.100	1.627	-0.5267	0.06432	3	3	8.189	26
Crocin + AmpB 100 vs. Crocin + AmpB 50	3.283	2.743	0.5400	0.06432	3	3	8.396	26
Crocin + AmpB 100 vs. Crocin + AmpB 25	3.283	2.177	1.107	0.06432	3	3	17.21	26
Crocin + AmpB 100 vs. Crocin + AmpB 12.5	3.283	1.627	1.657	0.06432	3	3	25.76	26
Crocin + AmpB 50 vs. Crocin + AmpB 25	2.743	2.177	0.5667	0.06432	3	3	8.810	26
Crocin + AmpB 50 vs. Crocin + AmpB 12.5	2.743	1.627	1.117	0.06432	3	3	17.36	26
Crocin + AmpB 25 vs. Crocin + AmpB 12.5	2.177	1.627	0.5500	0.06432	3	3	8.551	26
