# Supplementary material for: In silico and in vitro potentials of crocin and amphotericin B on Leishmania major: Multiple synergistic mechanisms of actions
Source: PLoS One. 2023 Sep 8;18(9):e0291322. doi: 10.1371/journal.pone.0291322 (PMC10490900; doi:10.1371/journal.pone.0291322)
Supplement: S1 Dataset — (ZIP) [file pone.0291322.s001.zip › S1 Dataset/Ordinary one-way ANOVA of Cell Cycle (G1).csv]

Number of families	1
Number of comparisons per family	45
Alpha	0.05
Tukey's multiple comparisons test	Mean Diff.	95.00% CI of diff.	Below threshold?	Summary	Adjusted P Value
Untreated control vs. Crocin 25	3.000	1.600 to 4.400	Yes	***	0.0002	A-B
Untreated control vs. Crocin 50	13.00	11.60 to 14.40	Yes	****	<0.0001	A-C
Untreated control vs. Crocin 100	8.000	6.600 to 9.400	Yes	****	<0.0001	A-D
Untreated control vs. AmpB 25	-4.000	-5.400 to -2.600	Yes	****	<0.0001	A-E
Untreated control vs. AmpB 50	4.000	2.600 to 5.400	Yes	****	<0.0001	A-F
Untreated control vs. AmpB 100	16.00	14.60 to 17.40	Yes	****	<0.0001	A-G
Untreated control vs. Crocin + AmpB 25	9.000	7.600 to 10.40	Yes	****	<0.0001	A-H
Untreated control vs. Crocin + AmpB 50	16.00	14.60 to 17.40	Yes	****	<0.0001	A-I
Untreated control vs. Crocin + AmpB 100	24.00	22.60 to 25.40	Yes	****	<0.0001	A-J
Crocin 25 vs. Crocin 50	10.00	8.600 to 11.40	Yes	****	<0.0001	B-C
Crocin 25 vs. Crocin 100	5.000	3.600 to 6.400	Yes	****	<0.0001	B-D
Crocin 25 vs. AmpB 25	-7.000	-8.400 to -5.600	Yes	****	<0.0001	B-E
Crocin 25 vs. AmpB 50	1.000	-0.3996 to 2.400	No	ns	0.2426	B-F
Crocin 25 vs. AmpB 100	13.00	11.60 to 14.40	Yes	****	<0.0001	B-G
Crocin 25 vs. Crocin + AmpB 25	6.000	4.600 to 7.400	Yes	****	<0.0001	B-H
Crocin 25 vs. Crocin + AmpB 50	13.00	11.60 to 14.40	Yes	****	<0.0001	B-I
Crocin 25 vs. Crocin + AmpB 100	21.00	19.60 to 22.40	Yes	****	<0.0001	B-J
Crocin 50 vs. Crocin 100	-5.000	-6.400 to -3.600	Yes	****	<0.0001	C-D
Crocin 50 vs. AmpB 25	-17.00	-18.40 to -15.60	Yes	****	<0.0001	C-E
Crocin 50 vs. AmpB 50	-9.000	-10.40 to -7.600	Yes	****	<0.0001	C-F
Crocin 50 vs. AmpB 100	3.000	1.600 to 4.400	Yes	***	0.0002	C-G
Crocin 50 vs. Crocin + AmpB 25	-4.000	-5.400 to -2.600	Yes	****	<0.0001	C-H
Crocin 50 vs. Crocin + AmpB 50	3.000	1.600 to 4.400	Yes	***	0.0002	C-I
Crocin 50 vs. Crocin + AmpB 100	11.00	9.600 to 12.40	Yes	****	<0.0001	C-J
Crocin 100 vs. AmpB 25	-12.00	-13.40 to -10.60	Yes	****	<0.0001	D-E
Crocin 100 vs. AmpB 50	-4.000	-5.400 to -2.600	Yes	****	<0.0001	D-F
Crocin 100 vs. AmpB 100	8.000	6.600 to 9.400	Yes	****	<0.0001	D-G
Crocin 100 vs. Crocin + AmpB 25	1.000	-0.3996 to 2.400	No	ns	0.2426	D-H
Crocin 100 vs. Crocin + AmpB 50	8.000	6.600 to 9.400	Yes	****	<0.0001	D-I
Crocin 100 vs. Crocin + AmpB 100	16.00	14.60 to 17.40	Yes	****	<0.0001	D-J
AmpB 25 vs. AmpB 50	8.000	6.600 to 9.400	Yes	****	<0.0001	E-F
AmpB 25 vs. AmpB 100	20.00	18.60 to 21.40	Yes	****	<0.0001	E-G
AmpB 25 vs. Crocin + AmpB 25	13.00	11.60 to 14.40	Yes	****	<0.0001	E-H
AmpB 25 vs. Crocin + AmpB 50	20.00	18.60 to 21.40	Yes	****	<0.0001	E-I
AmpB 25 vs. Crocin + AmpB 100	28.00	26.60 to 29.40	Yes	****	<0.0001	E-J
AmpB 50 vs. AmpB 100	12.00	10.60 to 13.40	Yes	****	<0.0001	F-G
AmpB 50 vs. Crocin + AmpB 25	5.000	3.600 to 6.400	Yes	****	<0.0001	F-H
AmpB 50 vs. Crocin + AmpB 50	12.00	10.60 to 13.40	Yes	****	<0.0001	F-I
AmpB 50 vs. Crocin + AmpB 100	20.00	18.60 to 21.40	Yes	****	<0.0001	F-J
AmpB 100 vs. Crocin + AmpB 25	-7.000	-8.400 to -5.600	Yes	****	<0.0001	G-H
AmpB 100 vs. Crocin + AmpB 50	0.000	-1.400 to 1.400	No	ns	>0.9999	G-I
AmpB 100 vs. Crocin + AmpB 100	8.000	6.600 to 9.400	Yes	****	<0.0001	G-J
Crocin + AmpB 25 vs. Crocin + AmpB 50	7.000	5.600 to 8.400	Yes	****	<0.0001	H-I
Crocin + AmpB 25 vs. Crocin + AmpB 100	15.00	13.60 to 16.40	Yes	****	<0.0001	H-J
Crocin + AmpB 50 vs. Crocin + AmpB 100	8.000	6.600 to 9.400	Yes	****	<0.0001	I-J
Test details	Mean 1	Mean 2	Mean Diff.	SE of diff.	n1	n2	q	DF
Untreated control vs. Crocin 25	68.25	65.25	3.000	0.3536	2	2	12.00	10
Untreated control vs. Crocin 50	68.25	55.25	13.00	0.3536	2	2	52.00	10
Untreated control vs. Crocin 100	68.25	60.25	8.000	0.3536	2	2	32.00	10
Untreated control vs. AmpB 25	68.25	72.25	-4.000	0.3536	2	2	16.00	10
Untreated control vs. AmpB 50	68.25	64.25	4.000	0.3536	2	2	16.00	10
Untreated control vs. AmpB 100	68.25	52.25	16.00	0.3536	2	2	64.00	10
Untreated control vs. Crocin + AmpB 25	68.25	59.25	9.000	0.3536	2	2	36.00	10
Untreated control vs. Crocin + AmpB 50	68.25	52.25	16.00	0.3536	2	2	64.00	10
Untreated control vs. Crocin + AmpB 100	68.25	44.25	24.00	0.3536	2	2	96.00	10
Crocin 25 vs. Crocin 50	65.25	55.25	10.00	0.3536	2	2	40.00	10
Crocin 25 vs. Crocin 100	65.25	60.25	5.000	0.3536	2	2	20.00	10
Crocin 25 vs. AmpB 25	65.25	72.25	-7.000	0.3536	2	2	28.00	10
Crocin 25 vs. AmpB 50	65.25	64.25	1.000	0.3536	2	2	4.000	10
Crocin 25 vs. AmpB 100	65.25	52.25	13.00	0.3536	2	2	52.00	10
Crocin 25 vs. Crocin + AmpB 25	65.25	59.25	6.000	0.3536	2	2	24.00	10
Crocin 25 vs. Crocin + AmpB 50	65.25	52.25	13.00	0.3536	2	2	52.00	10
Crocin 25 vs. Crocin + AmpB 100	65.25	44.25	21.00	0.3536	2	2	84.00	10
Crocin 50 vs. Crocin 100	55.25	60.25	-5.000	0.3536	2	2	20.00	10
Crocin 50 vs. AmpB 25	55.25	72.25	-17.00	0.3536	2	2	68.00	10
Crocin 50 vs. AmpB 50	55.25	64.25	-9.000	0.3536	2	2	36.00	10
Crocin 50 vs. AmpB 100	55.25	52.25	3.000	0.3536	2	2	12.00	10
Crocin 50 vs. Crocin + AmpB 25	55.25	59.25	-4.000	0.3536	2	2	16.00	10
Crocin 50 vs. Crocin + AmpB 50	55.25	52.25	3.000	0.3536	2	2	12.00	10
Crocin 50 vs. Crocin + AmpB 100	55.25	44.25	11.00	0.3536	2	2	44.00	10
Crocin 100 vs. AmpB 25	60.25	72.25	-12.00	0.3536	2	2	48.00	10
Crocin 100 vs. AmpB 50	60.25	64.25	-4.000	0.3536	2	2	16.00	10
Crocin 100 vs. AmpB 100	60.25	52.25	8.000	0.3536	2	2	32.00	10
Crocin 100 vs. Crocin + AmpB 25	60.25	59.25	1.000	0.3536	2	2	4.000	10
Crocin 100 vs. Crocin + AmpB 50	60.25	52.25	8.000	0.3536	2	2	32.00	10
Crocin 100 vs. Crocin + AmpB 100	60.25	44.25	16.00	0.3536	2	2	64.00	10
AmpB 25 vs. AmpB 50	72.25	64.25	8.000	0.3536	2	2	32.00	10
AmpB 25 vs. AmpB 100	72.25	52.25	20.00	0.3536	2	2	80.00	10
AmpB 25 vs. Crocin + AmpB 25	72.25	59.25	13.00	0.3536	2	2	52.00	10
AmpB 25 vs. Crocin + AmpB 50	72.25	52.25	20.00	0.3536	2	2	80.00	10
AmpB 25 vs. Crocin + AmpB 100	72.25	44.25	28.00	0.3536	2	2	112.0	10
AmpB 50 vs. AmpB 100	64.25	52.25	12.00	0.3536	2	2	48.00	10
AmpB 50 vs. Crocin + AmpB 25	64.25	59.25	5.000	0.3536	2	2	20.00	10
AmpB 50 vs. Crocin + AmpB 50	64.25	52.25	12.00	0.3536	2	2	48.00	10
AmpB 50 vs. Crocin + AmpB 100	64.25	44.25	20.00	0.3536	2	2	80.00	10
AmpB 100 vs. Crocin + AmpB 25	52.25	59.25	-7.000	0.3536	2	2	28.00	10
AmpB 100 vs. Crocin + AmpB 50	52.25	52.25	0.000	0.3536	2	2	0.000	10
AmpB 100 vs. Crocin + AmpB 100	52.25	44.25	8.000	0.3536	2	2	32.00	10
Crocin + AmpB 25 vs. Crocin + AmpB 50	59.25	52.25	7.000	0.3536	2	2	28.00	10
Crocin + AmpB 25 vs. Crocin + AmpB 100	59.25	44.25	15.00	0.3536	2	2	60.00	10
Crocin + AmpB 50 vs. Crocin + AmpB 100	52.25	44.25	8.000	0.3536	2	2	32.00	10
