# Supplementary material for: In silico and in vitro potentials of crocin and amphotericin B on Leishmania major: Multiple synergistic mechanisms of actions
Source: PLoS One. 2023 Sep 8;18(9):e0291322. doi: 10.1371/journal.pone.0291322 (PMC10490900; doi:10.1371/journal.pone.0291322)
Supplement: S1 Dataset — (ZIP) [file pone.0291322.s001.zip › S1 Dataset/Ordinary one-way ANOVA of Cell Cycle (G2).csv]

Number of families	1
Number of comparisons per family	45
Alpha	0.05
Tukey's multiple comparisons test	Mean Diff.	95.00% CI of diff.	Below threshold?	Summary	Adjusted P Value
Untreated control vs. Crocin 25	-6.000	-6.560 to -5.440	Yes	****	<0.0001	A-B
Untreated control vs. Crocin 50	-9.000	-9.560 to -8.440	Yes	****	<0.0001	A-C
Untreated control vs. Crocin 100	0.000	-0.5598 to 0.5598	No	ns	>0.9999	A-D
Untreated control vs. AmpB 25	12.00	11.44 to 12.56	Yes	****	<0.0001	A-E
Untreated control vs. AmpB 50	6.000	5.440 to 6.560	Yes	****	<0.0001	A-F
Untreated control vs. AmpB 100	-1.000	-1.560 to -0.4402	Yes	***	0.0008	A-G
Untreated control vs. Crocin + AmpB 25	-4.000	-4.560 to -3.440	Yes	****	<0.0001	A-H
Untreated control vs. Crocin + AmpB 50	-6.000	-6.560 to -5.440	Yes	****	<0.0001	A-I
Untreated control vs. Crocin + AmpB 100	-7.000	-7.560 to -6.440	Yes	****	<0.0001	A-J
Crocin 25 vs. Crocin 50	-3.000	-3.560 to -2.440	Yes	****	<0.0001	B-C
Crocin 25 vs. Crocin 100	6.000	5.440 to 6.560	Yes	****	<0.0001	B-D
Crocin 25 vs. AmpB 25	18.00	17.44 to 18.56	Yes	****	<0.0001	B-E
Crocin 25 vs. AmpB 50	12.00	11.44 to 12.56	Yes	****	<0.0001	B-F
Crocin 25 vs. AmpB 100	5.000	4.440 to 5.560	Yes	****	<0.0001	B-G
Crocin 25 vs. Crocin + AmpB 25	2.000	1.440 to 2.560	Yes	****	<0.0001	B-H
Crocin 25 vs. Crocin + AmpB 50	0.000	-0.5598 to 0.5598	No	ns	>0.9999	B-I
Crocin 25 vs. Crocin + AmpB 100	-1.000	-1.560 to -0.4402	Yes	***	0.0008	B-J
Crocin 50 vs. Crocin 100	9.000	8.440 to 9.560	Yes	****	<0.0001	C-D
Crocin 50 vs. AmpB 25	21.00	20.44 to 21.56	Yes	****	<0.0001	C-E
Crocin 50 vs. AmpB 50	15.00	14.44 to 15.56	Yes	****	<0.0001	C-F
Crocin 50 vs. AmpB 100	8.000	7.440 to 8.560	Yes	****	<0.0001	C-G
Crocin 50 vs. Crocin + AmpB 25	5.000	4.440 to 5.560	Yes	****	<0.0001	C-H
Crocin 50 vs. Crocin + AmpB 50	3.000	2.440 to 3.560	Yes	****	<0.0001	C-I
Crocin 50 vs. Crocin + AmpB 100	2.000	1.440 to 2.560	Yes	****	<0.0001	C-J
Crocin 100 vs. AmpB 25	12.00	11.44 to 12.56	Yes	****	<0.0001	D-E
Crocin 100 vs. AmpB 50	6.000	5.440 to 6.560	Yes	****	<0.0001	D-F
Crocin 100 vs. AmpB 100	-1.000	-1.560 to -0.4402	Yes	***	0.0008	D-G
Crocin 100 vs. Crocin + AmpB 25	-4.000	-4.560 to -3.440	Yes	****	<0.0001	D-H
Crocin 100 vs. Crocin + AmpB 50	-6.000	-6.560 to -5.440	Yes	****	<0.0001	D-I
Crocin 100 vs. Crocin + AmpB 100	-7.000	-7.560 to -6.440	Yes	****	<0.0001	D-J
AmpB 25 vs. AmpB 50	-6.000	-6.560 to -5.440	Yes	****	<0.0001	E-F
AmpB 25 vs. AmpB 100	-13.00	-13.56 to -12.44	Yes	****	<0.0001	E-G
AmpB 25 vs. Crocin + AmpB 25	-16.00	-16.56 to -15.44	Yes	****	<0.0001	E-H
AmpB 25 vs. Crocin + AmpB 50	-18.00	-18.56 to -17.44	Yes	****	<0.0001	E-I
AmpB 25 vs. Crocin + AmpB 100	-19.00	-19.56 to -18.44	Yes	****	<0.0001	E-J
AmpB 50 vs. AmpB 100	-7.000	-7.560 to -6.440	Yes	****	<0.0001	F-G
AmpB 50 vs. Crocin + AmpB 25	-10.00	-10.56 to -9.440	Yes	****	<0.0001	F-H
AmpB 50 vs. Crocin + AmpB 50	-12.00	-12.56 to -11.44	Yes	****	<0.0001	F-I
AmpB 50 vs. Crocin + AmpB 100	-13.00	-13.56 to -12.44	Yes	****	<0.0001	F-J
AmpB 100 vs. Crocin + AmpB 25	-3.000	-3.560 to -2.440	Yes	****	<0.0001	G-H
AmpB 100 vs. Crocin + AmpB 50	-5.000	-5.560 to -4.440	Yes	****	<0.0001	G-I
AmpB 100 vs. Crocin + AmpB 100	-6.000	-6.560 to -5.440	Yes	****	<0.0001	G-J
Crocin + AmpB 25 vs. Crocin + AmpB 50	-2.000	-2.560 to -1.440	Yes	****	<0.0001	H-I
Crocin + AmpB 25 vs. Crocin + AmpB 100	-3.000	-3.560 to -2.440	Yes	****	<0.0001	H-J
Crocin + AmpB 50 vs. Crocin + AmpB 100	-1.000	-1.560 to -0.4402	Yes	***	0.0008	I-J
Test details	Mean 1	Mean 2	Mean Diff.	SE of diff.	n1	n2	q	DF
Untreated control vs. Crocin 25	13.90	19.90	-6.000	0.1414	2	2	60.00	10
Untreated control vs. Crocin 50	13.90	22.90	-9.000	0.1414	2	2	90.00	10
Untreated control vs. Crocin 100	13.90	13.90	0.000	0.1414	2	2	0.000	10
Untreated control vs. AmpB 25	13.90	1.900	12.00	0.1414	2	2	120.0	10
Untreated control vs. AmpB 50	13.90	7.900	6.000	0.1414	2	2	60.00	10
Untreated control vs. AmpB 100	13.90	14.90	-1.000	0.1414	2	2	10.00	10
Untreated control vs. Crocin + AmpB 25	13.90	17.90	-4.000	0.1414	2	2	40.00	10
Untreated control vs. Crocin + AmpB 50	13.90	19.90	-6.000	0.1414	2	2	60.00	10
Untreated control vs. Crocin + AmpB 100	13.90	20.90	-7.000	0.1414	2	2	70.00	10
Crocin 25 vs. Crocin 50	19.90	22.90	-3.000	0.1414	2	2	30.00	10
Crocin 25 vs. Crocin 100	19.90	13.90	6.000	0.1414	2	2	60.00	10
Crocin 25 vs. AmpB 25	19.90	1.900	18.00	0.1414	2	2	180.0	10
Crocin 25 vs. AmpB 50	19.90	7.900	12.00	0.1414	2	2	120.0	10
Crocin 25 vs. AmpB 100	19.90	14.90	5.000	0.1414	2	2	50.00	10
Crocin 25 vs. Crocin + AmpB 25	19.90	17.90	2.000	0.1414	2	2	20.00	10
Crocin 25 vs. Crocin + AmpB 50	19.90	19.90	0.000	0.1414	2	2	0.000	10
Crocin 25 vs. Crocin + AmpB 100	19.90	20.90	-1.000	0.1414	2	2	10.00	10
Crocin 50 vs. Crocin 100	22.90	13.90	9.000	0.1414	2	2	90.00	10
Crocin 50 vs. AmpB 25	22.90	1.900	21.00	0.1414	2	2	210.0	10
Crocin 50 vs. AmpB 50	22.90	7.900	15.00	0.1414	2	2	150.0	10
Crocin 50 vs. AmpB 100	22.90	14.90	8.000	0.1414	2	2	80.00	10
Crocin 50 vs. Crocin + AmpB 25	22.90	17.90	5.000	0.1414	2	2	50.00	10
Crocin 50 vs. Crocin + AmpB 50	22.90	19.90	3.000	0.1414	2	2	30.00	10
Crocin 50 vs. Crocin + AmpB 100	22.90	20.90	2.000	0.1414	2	2	20.00	10
Crocin 100 vs. AmpB 25	13.90	1.900	12.00	0.1414	2	2	120.0	10
Crocin 100 vs. AmpB 50	13.90	7.900	6.000	0.1414	2	2	60.00	10
Crocin 100 vs. AmpB 100	13.90	14.90	-1.000	0.1414	2	2	10.00	10
Crocin 100 vs. Crocin + AmpB 25	13.90	17.90	-4.000	0.1414	2	2	40.00	10
Crocin 100 vs. Crocin + AmpB 50	13.90	19.90	-6.000	0.1414	2	2	60.00	10
Crocin 100 vs. Crocin + AmpB 100	13.90	20.90	-7.000	0.1414	2	2	70.00	10
AmpB 25 vs. AmpB 50	1.900	7.900	-6.000	0.1414	2	2	60.00	10
AmpB 25 vs. AmpB 100	1.900	14.90	-13.00	0.1414	2	2	130.0	10
AmpB 25 vs. Crocin + AmpB 25	1.900	17.90	-16.00	0.1414	2	2	160.0	10
AmpB 25 vs. Crocin + AmpB 50	1.900	19.90	-18.00	0.1414	2	2	180.0	10
AmpB 25 vs. Crocin + AmpB 100	1.900	20.90	-19.00	0.1414	2	2	190.0	10
AmpB 50 vs. AmpB 100	7.900	14.90	-7.000	0.1414	2	2	70.00	10
AmpB 50 vs. Crocin + AmpB 25	7.900	17.90	-10.00	0.1414	2	2	100.0	10
AmpB 50 vs. Crocin + AmpB 50	7.900	19.90	-12.00	0.1414	2	2	120.0	10
AmpB 50 vs. Crocin + AmpB 100	7.900	20.90	-13.00	0.1414	2	2	130.0	10
AmpB 100 vs. Crocin + AmpB 25	14.90	17.90	-3.000	0.1414	2	2	30.00	10
AmpB 100 vs. Crocin + AmpB 50	14.90	19.90	-5.000	0.1414	2	2	50.00	10
AmpB 100 vs. Crocin + AmpB 100	14.90	20.90	-6.000	0.1414	2	2	60.00	10
Crocin + AmpB 25 vs. Crocin + AmpB 50	17.90	19.90	-2.000	0.1414	2	2	20.00	10
Crocin + AmpB 25 vs. Crocin + AmpB 100	17.90	20.90	-3.000	0.1414	2	2	30.00	10
Crocin + AmpB 50 vs. Crocin + AmpB 100	19.90	20.90	-1.000	0.1414	2	2	10.00	10
