# Supplementary material for: In silico and in vitro potentials of crocin and amphotericin B on Leishmania major: Multiple synergistic mechanisms of actions
Source: PLoS One. 2023 Sep 8;18(9):e0291322. doi: 10.1371/journal.pone.0291322 (PMC10490900; doi:10.1371/journal.pone.0291322)
Supplement: S1 Dataset — (ZIP) [file pone.0291322.s001.zip › S1 Dataset/Ordinary one-way ANOVA of Cell Cycle (S).csv]

Number of families	1
Number of comparisons per family	45
Alpha	0.05
Tukey's multiple comparisons test	Mean Diff.	95.00% CI of diff.	Below threshold?	Summary	Adjusted P Value
Untreated control vs. Crocin 25	-1.500	-38.65 to 35.65	No	ns	>0.9999	A-B
Untreated control vs. Crocin 50	-6.500	-43.65 to 30.65	No	ns	0.9989	A-C
Untreated control vs. Crocin 100	-4.000	-41.15 to 33.15	No	ns	>0.9999	A-D
Untreated control vs. AmpB 25	2.000	-35.15 to 39.15	No	ns	>0.9999	A-E
Untreated control vs. AmpB 50	-2.000	-39.15 to 35.15	No	ns	>0.9999	A-F
Untreated control vs. AmpB 100	-8.000	-45.15 to 29.15	No	ns	0.9949	A-G
Untreated control vs. Crocin + AmpB 25	-4.500	-41.65 to 32.65	No	ns	>0.9999	A-H
Untreated control vs. Crocin + AmpB 50	-8.000	-45.15 to 29.15	No	ns	0.9949	A-I
Untreated control vs. Crocin + AmpB 100	-12.00	-49.15 to 25.15	No	ns	0.9381	A-J
Crocin 25 vs. Crocin 50	-5.000	-42.15 to 32.15	No	ns	0.9999	B-C
Crocin 25 vs. Crocin 100	-2.500	-39.65 to 34.65	No	ns	>0.9999	B-D
Crocin 25 vs. AmpB 25	3.500	-33.65 to 40.65	No	ns	>0.9999	B-E
Crocin 25 vs. AmpB 50	-0.5000	-37.65 to 36.65	No	ns	>0.9999	B-F
Crocin 25 vs. AmpB 100	-6.500	-43.65 to 30.65	No	ns	0.9989	B-G
Crocin 25 vs. Crocin + AmpB 25	-3.000	-40.15 to 34.15	No	ns	>0.9999	B-H
Crocin 25 vs. Crocin + AmpB 50	-6.500	-43.65 to 30.65	No	ns	0.9989	B-I
Crocin 25 vs. Crocin + AmpB 100	-10.50	-47.65 to 26.65	No	ns	0.9707	B-J
Crocin 50 vs. Crocin 100	2.500	-34.65 to 39.65	No	ns	>0.9999	C-D
Crocin 50 vs. AmpB 25	8.500	-28.65 to 45.65	No	ns	0.9923	C-E
Crocin 50 vs. AmpB 50	4.500	-32.65 to 41.65	No	ns	>0.9999	C-F
Crocin 50 vs. AmpB 100	-1.500	-38.65 to 35.65	No	ns	>0.9999	C-G
Crocin 50 vs. Crocin + AmpB 25	2.000	-35.15 to 39.15	No	ns	>0.9999	C-H
Crocin 50 vs. Crocin + AmpB 50	-1.500	-38.65 to 35.65	No	ns	>0.9999	C-I
Crocin 50 vs. Crocin + AmpB 100	-5.500	-42.65 to 31.65	No	ns	0.9997	C-J
Crocin 100 vs. AmpB 25	6.000	-31.15 to 43.15	No	ns	0.9994	D-E
Crocin 100 vs. AmpB 50	2.000	-35.15 to 39.15	No	ns	>0.9999	D-F
Crocin 100 vs. AmpB 100	-4.000	-41.15 to 33.15	No	ns	>0.9999	D-G
Crocin 100 vs. Crocin + AmpB 25	-0.5000	-37.65 to 36.65	No	ns	>0.9999	D-H
Crocin 100 vs. Crocin + AmpB 50	-4.000	-41.15 to 33.15	No	ns	>0.9999	D-I
Crocin 100 vs. Crocin + AmpB 100	-8.000	-45.15 to 29.15	No	ns	0.9949	D-J
AmpB 25 vs. AmpB 50	-4.000	-41.15 to 33.15	No	ns	>0.9999	E-F
AmpB 25 vs. AmpB 100	-10.00	-47.15 to 27.15	No	ns	0.9781	E-G
AmpB 25 vs. Crocin + AmpB 25	-6.500	-43.65 to 30.65	No	ns	0.9989	E-H
AmpB 25 vs. Crocin + AmpB 50	-10.00	-47.15 to 27.15	No	ns	0.9781	E-I
AmpB 25 vs. Crocin + AmpB 100	-14.00	-51.15 to 23.15	No	ns	0.8686	E-J
AmpB 50 vs. AmpB 100	-6.000	-43.15 to 31.15	No	ns	0.9994	F-G
AmpB 50 vs. Crocin + AmpB 25	-2.500	-39.65 to 34.65	No	ns	>0.9999	F-H
AmpB 50 vs. Crocin + AmpB 50	-6.000	-43.15 to 31.15	No	ns	0.9994	F-I
AmpB 50 vs. Crocin + AmpB 100	-10.00	-47.15 to 27.15	No	ns	0.9781	F-J
AmpB 100 vs. Crocin + AmpB 25	3.500	-33.65 to 40.65	No	ns	>0.9999	G-H
AmpB 100 vs. Crocin + AmpB 50	0.000	-37.15 to 37.15	No	ns	>0.9999	G-I
AmpB 100 vs. Crocin + AmpB 100	-4.000	-41.15 to 33.15	No	ns	>0.9999	G-J
Crocin + AmpB 25 vs. Crocin + AmpB 50	-3.500	-40.65 to 33.65	No	ns	>0.9999	H-I
Crocin + AmpB 25 vs. Crocin + AmpB 100	-7.500	-44.65 to 29.65	No	ns	0.9968	H-J
Crocin + AmpB 50 vs. Crocin + AmpB 100	-4.000	-41.15 to 33.15	No	ns	>0.9999	I-J
Test details	Mean 1	Mean 2	Mean Diff.	SE of diff.	n1	n2	q	DF
Untreated control vs. Crocin 25	15.88	17.38	-1.500	9.384	2	2	0.2261	10
Untreated control vs. Crocin 50	15.88	22.38	-6.500	9.384	2	2	0.9796	10
Untreated control vs. Crocin 100	15.88	19.88	-4.000	9.384	2	2	0.6028	10
Untreated control vs. AmpB 25	15.88	13.88	2.000	9.384	2	2	0.3014	10
Untreated control vs. AmpB 50	15.88	17.88	-2.000	9.384	2	2	0.3014	10
Untreated control vs. AmpB 100	15.88	23.88	-8.000	9.384	2	2	1.206	10
Untreated control vs. Crocin + AmpB 25	15.88	20.38	-4.500	9.384	2	2	0.6782	10
Untreated control vs. Crocin + AmpB 50	15.88	23.88	-8.000	9.384	2	2	1.206	10
Untreated control vs. Crocin + AmpB 100	15.88	27.88	-12.00	9.384	2	2	1.808	10
Crocin 25 vs. Crocin 50	17.38	22.38	-5.000	9.384	2	2	0.7535	10
Crocin 25 vs. Crocin 100	17.38	19.88	-2.500	9.384	2	2	0.3768	10
Crocin 25 vs. AmpB 25	17.38	13.88	3.500	9.384	2	2	0.5275	10
Crocin 25 vs. AmpB 50	17.38	17.88	-0.5000	9.384	2	2	0.07535	10
Crocin 25 vs. AmpB 100	17.38	23.88	-6.500	9.384	2	2	0.9796	10
Crocin 25 vs. Crocin + AmpB 25	17.38	20.38	-3.000	9.384	2	2	0.4521	10
Crocin 25 vs. Crocin + AmpB 50	17.38	23.88	-6.500	9.384	2	2	0.9796	10
Crocin 25 vs. Crocin + AmpB 100	17.38	27.88	-10.50	9.384	2	2	1.582	10
Crocin 50 vs. Crocin 100	22.38	19.88	2.500	9.384	2	2	0.3768	10
Crocin 50 vs. AmpB 25	22.38	13.88	8.500	9.384	2	2	1.281	10
Crocin 50 vs. AmpB 50	22.38	17.88	4.500	9.384	2	2	0.6782	10
Crocin 50 vs. AmpB 100	22.38	23.88	-1.500	9.384	2	2	0.2261	10
Crocin 50 vs. Crocin + AmpB 25	22.38	20.38	2.000	9.384	2	2	0.3014	10
Crocin 50 vs. Crocin + AmpB 50	22.38	23.88	-1.500	9.384	2	2	0.2261	10
Crocin 50 vs. Crocin + AmpB 100	22.38	27.88	-5.500	9.384	2	2	0.8289	10
Crocin 100 vs. AmpB 25	19.88	13.88	6.000	9.384	2	2	0.9042	10
Crocin 100 vs. AmpB 50	19.88	17.88	2.000	9.384	2	2	0.3014	10
Crocin 100 vs. AmpB 100	19.88	23.88	-4.000	9.384	2	2	0.6028	10
Crocin 100 vs. Crocin + AmpB 25	19.88	20.38	-0.5000	9.384	2	2	0.07535	10
Crocin 100 vs. Crocin + AmpB 50	19.88	23.88	-4.000	9.384	2	2	0.6028	10
Crocin 100 vs. Crocin + AmpB 100	19.88	27.88	-8.000	9.384	2	2	1.206	10
AmpB 25 vs. AmpB 50	13.88	17.88	-4.000	9.384	2	2	0.6028	10
AmpB 25 vs. AmpB 100	13.88	23.88	-10.00	9.384	2	2	1.507	10
AmpB 25 vs. Crocin + AmpB 25	13.88	20.38	-6.500	9.384	2	2	0.9796	10
AmpB 25 vs. Crocin + AmpB 50	13.88	23.88	-10.00	9.384	2	2	1.507	10
AmpB 25 vs. Crocin + AmpB 100	13.88	27.88	-14.00	9.384	2	2	2.110	10
AmpB 50 vs. AmpB 100	17.88	23.88	-6.000	9.384	2	2	0.9042	10
AmpB 50 vs. Crocin + AmpB 25	17.88	20.38	-2.500	9.384	2	2	0.3768	10
AmpB 50 vs. Crocin + AmpB 50	17.88	23.88	-6.000	9.384	2	2	0.9042	10
AmpB 50 vs. Crocin + AmpB 100	17.88	27.88	-10.00	9.384	2	2	1.507	10
AmpB 100 vs. Crocin + AmpB 25	23.88	20.38	3.500	9.384	2	2	0.5275	10
AmpB 100 vs. Crocin + AmpB 50	23.88	23.88	0.000	9.384	2	2	0.000	10
AmpB 100 vs. Crocin + AmpB 100	23.88	27.88	-4.000	9.384	2	2	0.6028	10
Crocin + AmpB 25 vs. Crocin + AmpB 50	20.38	23.88	-3.500	9.384	2	2	0.5275	10
Crocin + AmpB 25 vs. Crocin + AmpB 100	20.38	27.88	-7.500	9.384	2	2	1.130	10
Crocin + AmpB 50 vs. Crocin + AmpB 100	23.88	27.88	-4.000	9.384	2	2	0.6028	10
