# Supplementary material for: In silico and in vitro potentials of crocin and amphotericin B on Leishmania major: Multiple synergistic mechanisms of actions
Source: PLoS One. 2023 Sep 8;18(9):e0291322. doi: 10.1371/journal.pone.0291322 (PMC10490900; doi:10.1371/journal.pone.0291322)
Supplement: S1 Dataset — (ZIP) [file pone.0291322.s001.zip › S1 Dataset/Ordinary one-way ANOVA of ELK1.csv]

Number of families	1
Number of comparisons per family	78
Alpha	0.01
Šídák's multiple comparisons test	Mean Diff.	99.00% CI of diff.	Below threshold?	Summary	Adjusted P Value
Control vs. AmpB 100	-1.303	-1.725 to -0.8817	Yes	****	<0.0001	A-B
Control vs. AmpB 50	-1.117	-1.538 to -0.6950	Yes	****	<0.0001	A-C
Control vs. AmpB 25	-0.4867	-0.9083 to -0.06504	Yes	**	0.0016	A-D
Control vs. AmpB 12.5	-0.3310	-0.7526 to 0.09063	No	ns	0.1167	A-E
Control vs. Crocin 100	-0.7613	-1.183 to -0.3397	Yes	****	<0.0001	A-F
Control vs. Crocin 50	-0.3867	-0.8083 to 0.03496	No	*	0.0264	A-G
Control vs. Crocin 25	-0.2667	-0.6883 to 0.1550	No	ns	0.4918	A-H
Control vs. Crocin 12.5	-0.3500	-0.7716 to 0.07163	No	ns	0.0712	A-I
Control vs. Crocin + AmpB 100	-1.613	-2.035 to -1.192	Yes	****	<0.0001	A-J
Control vs. Crocin + AmpB 50	-1.180	-1.602 to -0.7584	Yes	****	<0.0001	A-K
Control vs. Crocin + AmpB 25	-0.6600	-1.082 to -0.2384	Yes	****	<0.0001	A-L
Control vs. Crocin + AmpB 12.5	-0.3600	-0.7816 to 0.06163	No	ns	0.0545	A-M
AmpB 100 vs. AmpB 50	0.1867	-0.2350 to 0.6083	No	ns	0.9901	B-C
AmpB 100 vs. AmpB 25	0.8167	0.3950 to 1.238	Yes	****	<0.0001	B-D
AmpB 100 vs. AmpB 12.5	0.9723	0.5507 to 1.394	Yes	****	<0.0001	B-E
AmpB 100 vs. Crocin 100	0.5420	0.1204 to 0.9636	Yes	***	0.0003	B-F
AmpB 100 vs. Crocin 50	0.9167	0.4950 to 1.338	Yes	****	<0.0001	B-G
AmpB 100 vs. Crocin 25	1.037	0.6150 to 1.458	Yes	****	<0.0001	B-H
AmpB 100 vs. Crocin 12.5	0.9533	0.5317 to 1.375	Yes	****	<0.0001	B-I
AmpB 100 vs. Crocin + AmpB 100	-0.3100	-0.7316 to 0.1116	No	ns	0.1961	B-J
AmpB 100 vs. Crocin + AmpB 50	0.1233	-0.2983 to 0.5450	No	ns	>0.9999	B-K
AmpB 100 vs. Crocin + AmpB 25	0.6433	0.2217 to 1.065	Yes	****	<0.0001	B-L
AmpB 100 vs. Crocin + AmpB 12.5	0.9433	0.5217 to 1.365	Yes	****	<0.0001	B-M
AmpB 50 vs. AmpB 25	0.6300	0.2084 to 1.052	Yes	****	<0.0001	C-D
AmpB 50 vs. AmpB 12.5	0.7857	0.3640 to 1.207	Yes	****	<0.0001	C-E
AmpB 50 vs. Crocin 100	0.3553	-0.06629 to 0.7770	No	ns	0.0618	C-F
AmpB 50 vs. Crocin 50	0.7300	0.3084 to 1.152	Yes	****	<0.0001	C-G
AmpB 50 vs. Crocin 25	0.8500	0.4284 to 1.272	Yes	****	<0.0001	C-H
AmpB 50 vs. Crocin 12.5	0.7667	0.3450 to 1.188	Yes	****	<0.0001	C-I
AmpB 50 vs. Crocin + AmpB 100	-0.4967	-0.9183 to -0.07504	Yes	**	0.0012	C-J
AmpB 50 vs. Crocin + AmpB 50	-0.06333	-0.4850 to 0.3583	No	ns	>0.9999	C-K
AmpB 50 vs. Crocin + AmpB 25	0.4567	0.03504 to 0.8783	Yes	**	0.0037	C-L
AmpB 50 vs. Crocin + AmpB 12.5	0.7567	0.3350 to 1.178	Yes	****	<0.0001	C-M
AmpB 25 vs. AmpB 12.5	0.1557	-0.2660 to 0.5773	No	ns	0.9999	D-E
AmpB 25 vs. Crocin 100	-0.2747	-0.6963 to 0.1470	No	ns	0.4239	D-F
AmpB 25 vs. Crocin 50	0.1000	-0.3216 to 0.5216	No	ns	>0.9999	D-G
AmpB 25 vs. Crocin 25	0.2200	-0.2016 to 0.6416	No	ns	0.8821	D-H
AmpB 25 vs. Crocin 12.5	0.1367	-0.2850 to 0.5583	No	ns	>0.9999	D-I
AmpB 25 vs. Crocin + AmpB 100	-1.127	-1.548 to -0.7050	Yes	****	<0.0001	D-J
AmpB 25 vs. Crocin + AmpB 50	-0.6933	-1.115 to -0.2717	Yes	****	<0.0001	D-K
AmpB 25 vs. Crocin + AmpB 25	-0.1733	-0.5950 to 0.2483	No	ns	0.9979	D-L
AmpB 25 vs. Crocin + AmpB 12.5	0.1267	-0.2950 to 0.5483	No	ns	>0.9999	D-M
AmpB 12.5 vs. Crocin 100	-0.4303	-0.8520 to -0.008705	Yes	**	0.0078	E-F
AmpB 12.5 vs. Crocin 50	-0.05567	-0.4773 to 0.3660	No	ns	>0.9999	E-G
AmpB 12.5 vs. Crocin 25	0.06433	-0.3573 to 0.4860	No	ns	>0.9999	E-H
AmpB 12.5 vs. Crocin 12.5	-0.01900	-0.4406 to 0.4026	No	ns	>0.9999	E-I
AmpB 12.5 vs. Crocin + AmpB 100	-1.282	-1.704 to -0.8607	Yes	****	<0.0001	E-J
AmpB 12.5 vs. Crocin + AmpB 50	-0.8490	-1.271 to -0.4274	Yes	****	<0.0001	E-K
AmpB 12.5 vs. Crocin + AmpB 25	-0.3290	-0.7506 to 0.09263	No	ns	0.1228	E-L
AmpB 12.5 vs. Crocin + AmpB 12.5	-0.02900	-0.4506 to 0.3926	No	ns	>0.9999	E-M
Crocin 100 vs. Crocin 50	0.3747	-0.04696 to 0.7963	No	*	0.0367	F-G
Crocin 100 vs. Crocin 25	0.4947	0.07304 to 0.9163	Yes	**	0.0013	F-H
Crocin 100 vs. Crocin 12.5	0.4113	-0.01029 to 0.8330	No	*	0.0133	F-I
Crocin 100 vs. Crocin + AmpB 100	-0.8520	-1.274 to -0.4304	Yes	****	<0.0001	F-J
Crocin 100 vs. Crocin + AmpB 50	-0.4187	-0.8403 to 0.002961	No	*	0.0109	F-K
Crocin 100 vs. Crocin + AmpB 25	0.1013	-0.3203 to 0.5230	No	ns	>0.9999	F-L
Crocin 100 vs. Crocin + AmpB 12.5	0.4013	-0.02029 to 0.8230	No	*	0.0176	F-M
Crocin 50 vs. Crocin 25	0.1200	-0.3016 to 0.5416	No	ns	>0.9999	G-H
Crocin 50 vs. Crocin 12.5	0.03667	-0.3850 to 0.4583	No	ns	>0.9999	G-I
Crocin 50 vs. Crocin + AmpB 100	-1.227	-1.648 to -0.8050	Yes	****	<0.0001	G-J
Crocin 50 vs. Crocin + AmpB 50	-0.7933	-1.215 to -0.3717	Yes	****	<0.0001	G-K
Crocin 50 vs. Crocin + AmpB 25	-0.2733	-0.6950 to 0.1483	No	ns	0.4349	G-L
Crocin 50 vs. Crocin + AmpB 12.5	0.02667	-0.3950 to 0.4483	No	ns	>0.9999	G-M
Crocin 25 vs. Crocin 12.5	-0.08333	-0.5050 to 0.3383	No	ns	>0.9999	H-I
Crocin 25 vs. Crocin + AmpB 100	-1.347	-1.768 to -0.9250	Yes	****	<0.0001	H-J
Crocin 25 vs. Crocin + AmpB 50	-0.9133	-1.335 to -0.4917	Yes	****	<0.0001	H-K
Crocin 25 vs. Crocin + AmpB 25	-0.3933	-0.8150 to 0.02829	No	*	0.0220	H-L
Crocin 25 vs. Crocin + AmpB 12.5	-0.09333	-0.5150 to 0.3283	No	ns	>0.9999	H-M
Crocin 12.5 vs. Crocin + AmpB 100	-1.263	-1.685 to -0.8417	Yes	****	<0.0001	I-J
Crocin 12.5 vs. Crocin + AmpB 50	-0.8300	-1.252 to -0.4084	Yes	****	<0.0001	I-K
Crocin 12.5 vs. Crocin + AmpB 25	-0.3100	-0.7316 to 0.1116	No	ns	0.1961	I-L
Crocin 12.5 vs. Crocin + AmpB 12.5	-0.01000	-0.4316 to 0.4116	No	ns	>0.9999	I-M
Crocin + AmpB 100 vs. Crocin + AmpB 50	0.4333	0.01171 to 0.8550	Yes	**	0.0072	J-K
Crocin + AmpB 100 vs. Crocin + AmpB 25	0.9533	0.5317 to 1.375	Yes	****	<0.0001	J-L
Crocin + AmpB 100 vs. Crocin + AmpB 12.5	1.253	0.8317 to 1.675	Yes	****	<0.0001	J-M
Crocin + AmpB 50 vs. Crocin + AmpB 25	0.5200	0.09837 to 0.9416	Yes	***	0.0006	K-L
Crocin + AmpB 50 vs. Crocin + AmpB 12.5	0.8200	0.3984 to 1.242	Yes	****	<0.0001	K-M
Crocin + AmpB 25 vs. Crocin + AmpB 12.5	0.3000	-0.1216 to 0.7216	No	ns	0.2478	L-M
Test details	Mean 1	Mean 2	Mean Diff.	SE of diff.	n1	n2	t	DF
Control vs. AmpB 100	1.000	2.303	-1.303	0.09388	3	3	13.88	26
Control vs. AmpB 50	1.000	2.117	-1.117	0.09388	3	3	11.89	26
Control vs. AmpB 25	1.000	1.487	-0.4867	0.09388	3	3	5.184	26
Control vs. AmpB 12.5	1.000	1.331	-0.3310	0.09388	3	3	3.526	26
Control vs. Crocin 100	1.000	1.761	-0.7613	0.09388	3	3	8.109	26
Control vs. Crocin 50	1.000	1.387	-0.3867	0.09388	3	3	4.119	26
Control vs. Crocin 25	1.000	1.267	-0.2667	0.09388	3	3	2.840	26
Control vs. Crocin 12.5	1.000	1.350	-0.3500	0.09388	3	3	3.728	26
Control vs. Crocin + AmpB 100	1.000	2.613	-1.613	0.09388	3	3	17.18	26
Control vs. Crocin + AmpB 50	1.000	2.180	-1.180	0.09388	3	3	12.57	26
Control vs. Crocin + AmpB 25	1.000	1.660	-0.6600	0.09388	3	3	7.030	26
Control vs. Crocin + AmpB 12.5	1.000	1.360	-0.3600	0.09388	3	3	3.835	26
AmpB 100 vs. AmpB 50	2.303	2.117	0.1867	0.09388	3	3	1.988	26
AmpB 100 vs. AmpB 25	2.303	1.487	0.8167	0.09388	3	3	8.699	26
AmpB 100 vs. AmpB 12.5	2.303	1.331	0.9723	0.09388	3	3	10.36	26
AmpB 100 vs. Crocin 100	2.303	1.761	0.5420	0.09388	3	3	5.773	26
AmpB 100 vs. Crocin 50	2.303	1.387	0.9167	0.09388	3	3	9.764	26
AmpB 100 vs. Crocin 25	2.303	1.267	1.037	0.09388	3	3	11.04	26
AmpB 100 vs. Crocin 12.5	2.303	1.350	0.9533	0.09388	3	3	10.15	26
AmpB 100 vs. Crocin + AmpB 100	2.303	2.613	-0.3100	0.09388	3	3	3.302	26
AmpB 100 vs. Crocin + AmpB 50	2.303	2.180	0.1233	0.09388	3	3	1.314	26
AmpB 100 vs. Crocin + AmpB 25	2.303	1.660	0.6433	0.09388	3	3	6.852	26
AmpB 100 vs. Crocin + AmpB 12.5	2.303	1.360	0.9433	0.09388	3	3	10.05	26
AmpB 50 vs. AmpB 25	2.117	1.487	0.6300	0.09388	3	3	6.710	26
AmpB 50 vs. AmpB 12.5	2.117	1.331	0.7857	0.09388	3	3	8.368	26
AmpB 50 vs. Crocin 100	2.117	1.761	0.3553	0.09388	3	3	3.785	26
AmpB 50 vs. Crocin 50	2.117	1.387	0.7300	0.09388	3	3	7.776	26
AmpB 50 vs. Crocin 25	2.117	1.267	0.8500	0.09388	3	3	9.054	26
AmpB 50 vs. Crocin 12.5	2.117	1.350	0.7667	0.09388	3	3	8.166	26
AmpB 50 vs. Crocin + AmpB 100	2.117	2.613	-0.4967	0.09388	3	3	5.290	26
AmpB 50 vs. Crocin + AmpB 50	2.117	2.180	-0.06333	0.09388	3	3	0.6746	26
AmpB 50 vs. Crocin + AmpB 25	2.117	1.660	0.4567	0.09388	3	3	4.864	26
AmpB 50 vs. Crocin + AmpB 12.5	2.117	1.360	0.7567	0.09388	3	3	8.060	26
AmpB 25 vs. AmpB 12.5	1.487	1.331	0.1557	0.09388	3	3	1.658	26
AmpB 25 vs. Crocin 100	1.487	1.761	-0.2747	0.09388	3	3	2.926	26
AmpB 25 vs. Crocin 50	1.487	1.387	0.1000	0.09388	3	3	1.065	26
AmpB 25 vs. Crocin 25	1.487	1.267	0.2200	0.09388	3	3	2.343	26
AmpB 25 vs. Crocin 12.5	1.487	1.350	0.1367	0.09388	3	3	1.456	26
AmpB 25 vs. Crocin + AmpB 100	1.487	2.613	-1.127	0.09388	3	3	12.00	26
AmpB 25 vs. Crocin + AmpB 50	1.487	2.180	-0.6933	0.09388	3	3	7.385	26
AmpB 25 vs. Crocin + AmpB 25	1.487	1.660	-0.1733	0.09388	3	3	1.846	26
AmpB 25 vs. Crocin + AmpB 12.5	1.487	1.360	0.1267	0.09388	3	3	1.349	26
AmpB 12.5 vs. Crocin 100	1.331	1.761	-0.4303	0.09388	3	3	4.584	26
AmpB 12.5 vs. Crocin 50	1.331	1.387	-0.05567	0.09388	3	3	0.5929	26
AmpB 12.5 vs. Crocin 25	1.331	1.267	0.06433	0.09388	3	3	0.6852	26
AmpB 12.5 vs. Crocin 12.5	1.331	1.350	-0.01900	0.09388	3	3	0.2024	26
AmpB 12.5 vs. Crocin + AmpB 100	1.331	2.613	-1.282	0.09388	3	3	13.66	26
AmpB 12.5 vs. Crocin + AmpB 50	1.331	2.180	-0.8490	0.09388	3	3	9.043	26
AmpB 12.5 vs. Crocin + AmpB 25	1.331	1.660	-0.3290	0.09388	3	3	3.504	26
AmpB 12.5 vs. Crocin + AmpB 12.5	1.331	1.360	-0.02900	0.09388	3	3	0.3089	26
Crocin 100 vs. Crocin 50	1.761	1.387	0.3747	0.09388	3	3	3.991	26
Crocin 100 vs. Crocin 25	1.761	1.267	0.4947	0.09388	3	3	5.269	26
Crocin 100 vs. Crocin 12.5	1.761	1.350	0.4113	0.09388	3	3	4.381	26
Crocin 100 vs. Crocin + AmpB 100	1.761	2.613	-0.8520	0.09388	3	3	9.075	26
Crocin 100 vs. Crocin + AmpB 50	1.761	2.180	-0.4187	0.09388	3	3	4.459	26
Crocin 100 vs. Crocin + AmpB 25	1.761	1.660	0.1013	0.09388	3	3	1.079	26
Crocin 100 vs. Crocin + AmpB 12.5	1.761	1.360	0.4013	0.09388	3	3	4.275	26
Crocin 50 vs. Crocin 25	1.387	1.267	0.1200	0.09388	3	3	1.278	26
Crocin 50 vs. Crocin 12.5	1.387	1.350	0.03667	0.09388	3	3	0.3906	26
Crocin 50 vs. Crocin + AmpB 100	1.387	2.613	-1.227	0.09388	3	3	13.07	26
Crocin 50 vs. Crocin + AmpB 50	1.387	2.180	-0.7933	0.09388	3	3	8.450	26
Crocin 50 vs. Crocin + AmpB 25	1.387	1.660	-0.2733	0.09388	3	3	2.911	26
Crocin 50 vs. Crocin + AmpB 12.5	1.387	1.360	0.02667	0.09388	3	3	0.2840	26
Crocin 25 vs. Crocin 12.5	1.267	1.350	-0.08333	0.09388	3	3	0.8876	26
Crocin 25 vs. Crocin + AmpB 100	1.267	2.613	-1.347	0.09388	3	3	14.34	26
Crocin 25 vs. Crocin + AmpB 50	1.267	2.180	-0.9133	0.09388	3	3	9.728	26
Crocin 25 vs. Crocin + AmpB 25	1.267	1.660	-0.3933	0.09388	3	3	4.190	26
Crocin 25 vs. Crocin + AmpB 12.5	1.267	1.360	-0.09333	0.09388	3	3	0.9941	26
Crocin 12.5 vs. Crocin + AmpB 100	1.350	2.613	-1.263	0.09388	3	3	13.46	26
Crocin 12.5 vs. Crocin + AmpB 50	1.350	2.180	-0.8300	0.09388	3	3	8.841	26
Crocin 12.5 vs. Crocin + AmpB 25	1.350	1.660	-0.3100	0.09388	3	3	3.302	26
Crocin 12.5 vs. Crocin + AmpB 12.5	1.350	1.360	-0.01000	0.09388	3	3	0.1065	26
Crocin + AmpB 100 vs. Crocin + AmpB 50	2.613	2.180	0.4333	0.09388	3	3	4.616	26
Crocin + AmpB 100 vs. Crocin + AmpB 25	2.613	1.660	0.9533	0.09388	3	3	10.15	26
Crocin + AmpB 100 vs. Crocin + AmpB 12.5	2.613	1.360	1.253	0.09388	3	3	13.35	26
Crocin + AmpB 50 vs. Crocin + AmpB 25	2.180	1.660	0.5200	0.09388	3	3	5.539	26
Crocin + AmpB 50 vs. Crocin + AmpB 12.5	2.180	1.360	0.8200	0.09388	3	3	8.734	26
Crocin + AmpB 25 vs. Crocin + AmpB 12.5	1.660	1.360	0.3000	0.09388	3	3	3.195	26
