# Supplementary material for: In silico and in vitro potentials of crocin and amphotericin B on Leishmania major: Multiple synergistic mechanisms of actions
Source: PLoS One. 2023 Sep 8;18(9):e0291322. doi: 10.1371/journal.pone.0291322 (PMC10490900; doi:10.1371/journal.pone.0291322)
Supplement: S1 Dataset — (ZIP) [file pone.0291322.s001.zip › S1 Dataset/Ordinary one-way ANOVA of IFN-Gamma.csv]

Table Analyzed	IFN-Gamma
Data sets analyzed	A-M
ANOVA summary
F	130.8
P value	<0.0001
P value summary	****
Significant diff. among means (P < 0.05)?	Yes
R squared	0.9837
Brown-Forsythe test
F (DFn	DFd)	0.5620 (12	26)
P value	0.8520
P value summary	ns
Are SDs significantly different (P < 0.05)?	No
Bartlett's test
Bartlett's statistic (corrected)
P value
P value summary
Are SDs significantly different (P < 0.05)?
ANOVA table	SS	DF	MS	F (DFn	DFd)	P value
Treatment (between columns)	21.34	12	1.778	F (12	26) = 130.8	P<0.0001
Residual (within columns)	0.3533	26	0.01359
Total	21.69	38
Data summary
Number of treatments (columns)	13
Number of values (total)	39
