# Supplementary material for: In silico and in vitro potentials of crocin and amphotericin B on Leishmania major: Multiple synergistic mechanisms of actions
Source: PLoS One. 2023 Sep 8;18(9):e0291322. doi: 10.1371/journal.pone.0291322 (PMC10490900; doi:10.1371/journal.pone.0291322)
Supplement: S1 Dataset — (ZIP) [file pone.0291322.s001.zip › S1 Dataset/Ordinary one-way ANOVA of IL 12.csv]

Number of families	1
Number of comparisons per family	78
Alpha	0.01
Šídák's multiple comparisons test	Mean Diff.	99.00% CI of diff.	Below threshold?	Summary	Adjusted P Value
Control vs. AmpB 100	-3.200	-3.686 to -2.714	Yes	****	<0.0001	A-B
Control vs. AmpB 50	-2.600	-3.086 to -2.114	Yes	****	<0.0001	A-C
Control vs. AmpB 25	-1.733	-2.219 to -1.248	Yes	****	<0.0001	A-D
Control vs. AmpB 12.5	-0.7000	-1.186 to -0.2142	Yes	****	<0.0001	A-E
Control vs. Crocin 100	-2.167	-2.652 to -1.681	Yes	****	<0.0001	A-F
Control vs. Crocin 50	-1.633	-2.119 to -1.148	Yes	****	<0.0001	A-G
Control vs. Crocin 25	-1.067	-1.552 to -0.5809	Yes	****	<0.0001	A-H
Control vs. Crocin 12.5	-0.4000	-0.8858 to 0.08575	No	ns	0.0767	A-I
Control vs. Crocin + AmpB 100	-4.293	-4.779 to -3.808	Yes	****	<0.0001	A-J
Control vs. Crocin + AmpB 50	-3.533	-4.019 to -3.048	Yes	****	<0.0001	A-K
Control vs. Crocin + AmpB 25	-3.000	-3.486 to -2.514	Yes	****	<0.0001	A-L
Control vs. Crocin + AmpB 12.5	-2.367	-2.852 to -1.881	Yes	****	<0.0001	A-M
AmpB 100 vs. AmpB 50	0.6000	0.1142 to 1.086	Yes	***	0.0006	B-C
AmpB 100 vs. AmpB 25	1.467	0.9809 to 1.952	Yes	****	<0.0001	B-D
AmpB 100 vs. AmpB 12.5	2.500	2.014 to 2.986	Yes	****	<0.0001	B-E
AmpB 100 vs. Crocin 100	1.033	0.5476 to 1.519	Yes	****	<0.0001	B-F
AmpB 100 vs. Crocin 50	1.567	1.081 to 2.052	Yes	****	<0.0001	B-G
AmpB 100 vs. Crocin 25	2.133	1.648 to 2.619	Yes	****	<0.0001	B-H
AmpB 100 vs. Crocin 12.5	2.800	2.314 to 3.286	Yes	****	<0.0001	B-I
AmpB 100 vs. Crocin + AmpB 100	-1.093	-1.579 to -0.6076	Yes	****	<0.0001	B-J
AmpB 100 vs. Crocin + AmpB 50	-0.3333	-0.8191 to 0.1524	No	ns	0.3141	B-K
AmpB 100 vs. Crocin + AmpB 25	0.2000	-0.2858 to 0.6858	No	ns	0.9979	B-L
AmpB 100 vs. Crocin + AmpB 12.5	0.8333	0.3476 to 1.319	Yes	****	<0.0001	B-M
AmpB 50 vs. AmpB 25	0.8667	0.3809 to 1.352	Yes	****	<0.0001	C-D
AmpB 50 vs. AmpB 12.5	1.900	1.414 to 2.386	Yes	****	<0.0001	C-E
AmpB 50 vs. Crocin 100	0.4333	-0.05242 to 0.9191	No	*	0.0352	C-F
AmpB 50 vs. Crocin 50	0.9667	0.4809 to 1.452	Yes	****	<0.0001	C-G
AmpB 50 vs. Crocin 25	1.533	1.048 to 2.019	Yes	****	<0.0001	C-H
AmpB 50 vs. Crocin 12.5	2.200	1.714 to 2.686	Yes	****	<0.0001	C-I
AmpB 50 vs. Crocin + AmpB 100	-1.693	-2.179 to -1.208	Yes	****	<0.0001	C-J
AmpB 50 vs. Crocin + AmpB 50	-0.9333	-1.419 to -0.4476	Yes	****	<0.0001	C-K
AmpB 50 vs. Crocin + AmpB 25	-0.4000	-0.8858 to 0.08575	No	ns	0.0767	C-L
AmpB 50 vs. Crocin + AmpB 12.5	0.2333	-0.2524 to 0.7191	No	ns	0.9599	C-M
AmpB 25 vs. AmpB 12.5	1.033	0.5476 to 1.519	Yes	****	<0.0001	D-E
AmpB 25 vs. Crocin 100	-0.4333	-0.9191 to 0.05242	No	*	0.0352	D-F
AmpB 25 vs. Crocin 50	0.1000	-0.3858 to 0.5858	No	ns	>0.9999	D-G
AmpB 25 vs. Crocin 25	0.6667	0.1809 to 1.152	Yes	***	0.0001	D-H
AmpB 25 vs. Crocin 12.5	1.333	0.8476 to 1.819	Yes	****	<0.0001	D-I
AmpB 25 vs. Crocin + AmpB 100	-2.560	-3.046 to -2.074	Yes	****	<0.0001	D-J
AmpB 25 vs. Crocin + AmpB 50	-1.800	-2.286 to -1.314	Yes	****	<0.0001	D-K
AmpB 25 vs. Crocin + AmpB 25	-1.267	-1.752 to -0.7809	Yes	****	<0.0001	D-L
AmpB 25 vs. Crocin + AmpB 12.5	-0.6333	-1.119 to -0.1476	Yes	***	0.0003	D-M
AmpB 12.5 vs. Crocin 100	-1.467	-1.952 to -0.9809	Yes	****	<0.0001	E-F
AmpB 12.5 vs. Crocin 50	-0.9333	-1.419 to -0.4476	Yes	****	<0.0001	E-G
AmpB 12.5 vs. Crocin 25	-0.3667	-0.8524 to 0.1191	No	ns	0.1605	E-H
AmpB 12.5 vs. Crocin 12.5	0.3000	-0.1858 to 0.7858	No	ns	0.5477	E-I
AmpB 12.5 vs. Crocin + AmpB 100	-3.593	-4.079 to -3.108	Yes	****	<0.0001	E-J
AmpB 12.5 vs. Crocin + AmpB 50	-2.833	-3.319 to -2.348	Yes	****	<0.0001	E-K
AmpB 12.5 vs. Crocin + AmpB 25	-2.300	-2.786 to -1.814	Yes	****	<0.0001	E-L
AmpB 12.5 vs. Crocin + AmpB 12.5	-1.667	-2.152 to -1.181	Yes	****	<0.0001	E-M
Crocin 100 vs. Crocin 50	0.5333	0.04758 to 1.019	Yes	**	0.0031	F-G
Crocin 100 vs. Crocin 25	1.100	0.6142 to 1.586	Yes	****	<0.0001	F-H
Crocin 100 vs. Crocin 12.5	1.767	1.281 to 2.252	Yes	****	<0.0001	F-I
Crocin 100 vs. Crocin + AmpB 100	-2.127	-2.612 to -1.641	Yes	****	<0.0001	F-J
Crocin 100 vs. Crocin + AmpB 50	-1.367	-1.852 to -0.8809	Yes	****	<0.0001	F-K
Crocin 100 vs. Crocin + AmpB 25	-0.8333	-1.319 to -0.3476	Yes	****	<0.0001	F-L
Crocin 100 vs. Crocin + AmpB 12.5	-0.2000	-0.6858 to 0.2858	No	ns	0.9979	F-M
Crocin 50 vs. Crocin 25	0.5667	0.08091 to 1.052	Yes	**	0.0014	G-H
Crocin 50 vs. Crocin 12.5	1.233	0.7476 to 1.719	Yes	****	<0.0001	G-I
Crocin 50 vs. Crocin + AmpB 100	-2.660	-3.146 to -2.174	Yes	****	<0.0001	G-J
Crocin 50 vs. Crocin + AmpB 50	-1.900	-2.386 to -1.414	Yes	****	<0.0001	G-K
Crocin 50 vs. Crocin + AmpB 25	-1.367	-1.852 to -0.8809	Yes	****	<0.0001	G-L
Crocin 50 vs. Crocin + AmpB 12.5	-0.7333	-1.219 to -0.2476	Yes	****	<0.0001	G-M
Crocin 25 vs. Crocin 12.5	0.6667	0.1809 to 1.152	Yes	***	0.0001	H-I
Crocin 25 vs. Crocin + AmpB 100	-3.227	-3.712 to -2.741	Yes	****	<0.0001	H-J
Crocin 25 vs. Crocin + AmpB 50	-2.467	-2.952 to -1.981	Yes	****	<0.0001	H-K
Crocin 25 vs. Crocin + AmpB 25	-1.933	-2.419 to -1.448	Yes	****	<0.0001	H-L
Crocin 25 vs. Crocin + AmpB 12.5	-1.300	-1.786 to -0.8142	Yes	****	<0.0001	H-M
Crocin 12.5 vs. Crocin + AmpB 100	-3.893	-4.379 to -3.408	Yes	****	<0.0001	I-J
Crocin 12.5 vs. Crocin + AmpB 50	-3.133	-3.619 to -2.648	Yes	****	<0.0001	I-K
Crocin 12.5 vs. Crocin + AmpB 25	-2.600	-3.086 to -2.114	Yes	****	<0.0001	I-L
Crocin 12.5 vs. Crocin + AmpB 12.5	-1.967	-2.452 to -1.481	Yes	****	<0.0001	I-M
Crocin + AmpB 100 vs. Crocin + AmpB 50	0.7600	0.2742 to 1.246	Yes	****	<0.0001	J-K
Crocin + AmpB 100 vs. Crocin + AmpB 25	1.293	0.8076 to 1.779	Yes	****	<0.0001	J-L
Crocin + AmpB 100 vs. Crocin + AmpB 12.5	1.927	1.441 to 2.412	Yes	****	<0.0001	J-M
Crocin + AmpB 50 vs. Crocin + AmpB 25	0.5333	0.04758 to 1.019	Yes	**	0.0031	K-L
Crocin + AmpB 50 vs. Crocin + AmpB 12.5	1.167	0.6809 to 1.652	Yes	****	<0.0001	K-M
Crocin + AmpB 25 vs. Crocin + AmpB 12.5	0.6333	0.1476 to 1.119	Yes	***	0.0003	L-M
Test details	Mean 1	Mean 2	Mean Diff.	SE of diff.	n1	n2	t	DF
Control vs. AmpB 100	1.000	4.200	-3.200	0.1082	3	3	29.59	26
Control vs. AmpB 50	1.000	3.600	-2.600	0.1082	3	3	24.04	26
Control vs. AmpB 25	1.000	2.733	-1.733	0.1082	3	3	16.03	26
Control vs. AmpB 12.5	1.000	1.700	-0.7000	0.1082	3	3	6.472	26
Control vs. Crocin 100	1.000	3.167	-2.167	0.1082	3	3	20.03	26
Control vs. Crocin 50	1.000	2.633	-1.633	0.1082	3	3	15.10	26
Control vs. Crocin 25	1.000	2.067	-1.067	0.1082	3	3	9.862	26
Control vs. Crocin 12.5	1.000	1.400	-0.4000	0.1082	3	3	3.698	26
Control vs. Crocin + AmpB 100	1.000	5.293	-4.293	0.1082	3	3	39.69	26
Control vs. Crocin + AmpB 50	1.000	4.533	-3.533	0.1082	3	3	32.67	26
Control vs. Crocin + AmpB 25	1.000	4.000	-3.000	0.1082	3	3	27.74	26
Control vs. Crocin + AmpB 12.5	1.000	3.367	-2.367	0.1082	3	3	21.88	26
AmpB 100 vs. AmpB 50	4.200	3.600	0.6000	0.1082	3	3	5.547	26
AmpB 100 vs. AmpB 25	4.200	2.733	1.467	0.1082	3	3	13.56	26
AmpB 100 vs. AmpB 12.5	4.200	1.700	2.500	0.1082	3	3	23.11	26
AmpB 100 vs. Crocin 100	4.200	3.167	1.033	0.1082	3	3	9.554	26
AmpB 100 vs. Crocin 50	4.200	2.633	1.567	0.1082	3	3	14.48	26
AmpB 100 vs. Crocin 25	4.200	2.067	2.133	0.1082	3	3	19.72	26
AmpB 100 vs. Crocin 12.5	4.200	1.400	2.800	0.1082	3	3	25.89	26
AmpB 100 vs. Crocin + AmpB 100	4.200	5.293	-1.093	0.1082	3	3	10.11	26
AmpB 100 vs. Crocin + AmpB 50	4.200	4.533	-0.3333	0.1082	3	3	3.082	26
AmpB 100 vs. Crocin + AmpB 25	4.200	4.000	0.2000	0.1082	3	3	1.849	26
AmpB 100 vs. Crocin + AmpB 12.5	4.200	3.367	0.8333	0.1082	3	3	7.704	26
AmpB 50 vs. AmpB 25	3.600	2.733	0.8667	0.1082	3	3	8.013	26
AmpB 50 vs. AmpB 12.5	3.600	1.700	1.900	0.1082	3	3	17.57	26
AmpB 50 vs. Crocin 100	3.600	3.167	0.4333	0.1082	3	3	4.006	26
AmpB 50 vs. Crocin 50	3.600	2.633	0.9667	0.1082	3	3	8.937	26
AmpB 50 vs. Crocin 25	3.600	2.067	1.533	0.1082	3	3	14.18	26
AmpB 50 vs. Crocin 12.5	3.600	1.400	2.200	0.1082	3	3	20.34	26
AmpB 50 vs. Crocin + AmpB 100	3.600	5.293	-1.693	0.1082	3	3	15.66	26
AmpB 50 vs. Crocin + AmpB 50	3.600	4.533	-0.9333	0.1082	3	3	8.629	26
AmpB 50 vs. Crocin + AmpB 25	3.600	4.000	-0.4000	0.1082	3	3	3.698	26
AmpB 50 vs. Crocin + AmpB 12.5	3.600	3.367	0.2333	0.1082	3	3	2.157	26
AmpB 25 vs. AmpB 12.5	2.733	1.700	1.033	0.1082	3	3	9.554	26
AmpB 25 vs. Crocin 100	2.733	3.167	-0.4333	0.1082	3	3	4.006	26
AmpB 25 vs. Crocin 50	2.733	2.633	0.1000	0.1082	3	3	0.9245	26
AmpB 25 vs. Crocin 25	2.733	2.067	0.6667	0.1082	3	3	6.164	26
AmpB 25 vs. Crocin 12.5	2.733	1.400	1.333	0.1082	3	3	12.33	26
AmpB 25 vs. Crocin + AmpB 100	2.733	5.293	-2.560	0.1082	3	3	23.67	26
AmpB 25 vs. Crocin + AmpB 50	2.733	4.533	-1.800	0.1082	3	3	16.64	26
AmpB 25 vs. Crocin + AmpB 25	2.733	4.000	-1.267	0.1082	3	3	11.71	26
AmpB 25 vs. Crocin + AmpB 12.5	2.733	3.367	-0.6333	0.1082	3	3	5.855	26
AmpB 12.5 vs. Crocin 100	1.700	3.167	-1.467	0.1082	3	3	13.56	26
AmpB 12.5 vs. Crocin 50	1.700	2.633	-0.9333	0.1082	3	3	8.629	26
AmpB 12.5 vs. Crocin 25	1.700	2.067	-0.3667	0.1082	3	3	3.390	26
AmpB 12.5 vs. Crocin 12.5	1.700	1.400	0.3000	0.1082	3	3	2.774	26
AmpB 12.5 vs. Crocin + AmpB 100	1.700	5.293	-3.593	0.1082	3	3	33.22	26
AmpB 12.5 vs. Crocin + AmpB 50	1.700	4.533	-2.833	0.1082	3	3	26.20	26
AmpB 12.5 vs. Crocin + AmpB 25	1.700	4.000	-2.300	0.1082	3	3	21.26	26
AmpB 12.5 vs. Crocin + AmpB 12.5	1.700	3.367	-1.667	0.1082	3	3	15.41	26
Crocin 100 vs. Crocin 50	3.167	2.633	0.5333	0.1082	3	3	4.931	26
Crocin 100 vs. Crocin 25	3.167	2.067	1.100	0.1082	3	3	10.17	26
Crocin 100 vs. Crocin 12.5	3.167	1.400	1.767	0.1082	3	3	16.33	26
Crocin 100 vs. Crocin + AmpB 100	3.167	5.293	-2.127	0.1082	3	3	19.66	26
Crocin 100 vs. Crocin + AmpB 50	3.167	4.533	-1.367	0.1082	3	3	12.64	26
Crocin 100 vs. Crocin + AmpB 25	3.167	4.000	-0.8333	0.1082	3	3	7.704	26
Crocin 100 vs. Crocin + AmpB 12.5	3.167	3.367	-0.2000	0.1082	3	3	1.849	26
Crocin 50 vs. Crocin 25	2.633	2.067	0.5667	0.1082	3	3	5.239	26
Crocin 50 vs. Crocin 12.5	2.633	1.400	1.233	0.1082	3	3	11.40	26
Crocin 50 vs. Crocin + AmpB 100	2.633	5.293	-2.660	0.1082	3	3	24.59	26
Crocin 50 vs. Crocin + AmpB 50	2.633	4.533	-1.900	0.1082	3	3	17.57	26
Crocin 50 vs. Crocin + AmpB 25	2.633	4.000	-1.367	0.1082	3	3	12.64	26
Crocin 50 vs. Crocin + AmpB 12.5	2.633	3.367	-0.7333	0.1082	3	3	6.780	26
Crocin 25 vs. Crocin 12.5	2.067	1.400	0.6667	0.1082	3	3	6.164	26
Crocin 25 vs. Crocin + AmpB 100	2.067	5.293	-3.227	0.1082	3	3	29.83	26
Crocin 25 vs. Crocin + AmpB 50	2.067	4.533	-2.467	0.1082	3	3	22.81	26
Crocin 25 vs. Crocin + AmpB 25	2.067	4.000	-1.933	0.1082	3	3	17.87	26
Crocin 25 vs. Crocin + AmpB 12.5	2.067	3.367	-1.300	0.1082	3	3	12.02	26
Crocin 12.5 vs. Crocin + AmpB 100	1.400	5.293	-3.893	0.1082	3	3	36.00	26
Crocin 12.5 vs. Crocin + AmpB 50	1.400	4.533	-3.133	0.1082	3	3	28.97	26
Crocin 12.5 vs. Crocin + AmpB 25	1.400	4.000	-2.600	0.1082	3	3	24.04	26
Crocin 12.5 vs. Crocin + AmpB 12.5	1.400	3.367	-1.967	0.1082	3	3	18.18	26
Crocin + AmpB 100 vs. Crocin + AmpB 50	5.293	4.533	0.7600	0.1082	3	3	7.026	26
Crocin + AmpB 100 vs. Crocin + AmpB 25	5.293	4.000	1.293	0.1082	3	3	11.96	26
Crocin + AmpB 100 vs. Crocin + AmpB 12.5	5.293	3.367	1.927	0.1082	3	3	17.81	26
Crocin + AmpB 50 vs. Crocin + AmpB 25	4.533	4.000	0.5333	0.1082	3	3	4.931	26
Crocin + AmpB 50 vs. Crocin + AmpB 12.5	4.533	3.367	1.167	0.1082	3	3	10.79	26
Crocin + AmpB 25 vs. Crocin + AmpB 12.5	4.000	3.367	0.6333	0.1082	3	3	5.855	26
