# Supplementary material for: In silico and in vitro potentials of crocin and amphotericin B on Leishmania major: Multiple synergistic mechanisms of actions
Source: PLoS One. 2023 Sep 8;18(9):e0291322. doi: 10.1371/journal.pone.0291322 (PMC10490900; doi:10.1371/journal.pone.0291322)
Supplement: S1 Dataset — (ZIP) [file pone.0291322.s001.zip › S1 Dataset/Ordinary one-way ANOVA of IL-10.csv]

Number of families	1
Number of comparisons per family	78
Alpha	0.01
Tukey's multiple comparisons test	Mean Diff.	99.00% CI of diff.	Below threshold?	Summary	Adjusted P Value
Control vs. AmpB 100	0.7850	0.7128 to 0.8572	Yes	****	<0.0001	A-B
Control vs. AmpB 50	0.7620	0.6898 to 0.8342	Yes	****	<0.0001	A-C
Control vs. AmpB 25	0.6743	0.6021 to 0.7465	Yes	****	<0.0001	A-D
Control vs. AmpB 12.5	0.6367	0.5645 to 0.7089	Yes	****	<0.0001	A-E
Control vs. Crocin 100	0.7333	0.6611 to 0.8055	Yes	****	<0.0001	A-F
Control vs. Crocin 50	0.6793	0.6071 to 0.7515	Yes	****	<0.0001	A-G
Control vs. Crocin 25	0.6700	0.5978 to 0.7422	Yes	****	<0.0001	A-H
Control vs. Crocin 12.5	0.6200	0.5478 to 0.6922	Yes	****	<0.0001	A-I
Control vs. Crocin + AmpB 100	0.8633	0.7911 to 0.9355	Yes	****	<0.0001	A-J
Control vs. Crocin + AmpB 50	0.8023	0.7301 to 0.8745	Yes	****	<0.0001	A-K
Control vs. Crocin + AmpB 25	0.7567	0.6845 to 0.8289	Yes	****	<0.0001	A-L
Control vs. Crocin + AmpB 12.5	0.7067	0.6345 to 0.7789	Yes	****	<0.0001	A-M
AmpB 100 vs. AmpB 50	-0.02300	-0.09521 to 0.04921	No	ns	0.9687	B-C
AmpB 100 vs. AmpB 25	-0.1107	-0.1829 to -0.03846	Yes	****	<0.0001	B-D
AmpB 100 vs. AmpB 12.5	-0.1483	-0.2205 to -0.07612	Yes	****	<0.0001	B-E
AmpB 100 vs. Crocin 100	-0.05167	-0.1239 to 0.02054	No	ns	0.1529	B-F
AmpB 100 vs. Crocin 50	-0.1057	-0.1779 to -0.03346	Yes	****	<0.0001	B-G
AmpB 100 vs. Crocin 25	-0.1150	-0.1872 to -0.04279	Yes	****	<0.0001	B-H
AmpB 100 vs. Crocin 12.5	-0.1650	-0.2372 to -0.09279	Yes	****	<0.0001	B-I
AmpB 100 vs. Crocin + AmpB 100	0.07833	0.006123 to 0.1505	Yes	**	0.0041	B-J
AmpB 100 vs. Crocin + AmpB 50	0.01733	-0.05488 to 0.08954	No	ns	0.9969	B-K
AmpB 100 vs. Crocin + AmpB 25	-0.02833	-0.1005 to 0.04388	No	ns	0.8786	B-L
AmpB 100 vs. Crocin + AmpB 12.5	-0.07833	-0.1505 to -0.006123	Yes	**	0.0041	B-M
AmpB 50 vs. AmpB 25	-0.08767	-0.1599 to -0.01546	Yes	**	0.0010	C-D
AmpB 50 vs. AmpB 12.5	-0.1253	-0.1975 to -0.05312	Yes	****	<0.0001	C-E
AmpB 50 vs. Crocin 100	-0.02867	-0.1009 to 0.04354	No	ns	0.8703	C-F
AmpB 50 vs. Crocin 50	-0.08267	-0.1549 to -0.01046	Yes	**	0.0021	C-G
AmpB 50 vs. Crocin 25	-0.09200	-0.1642 to -0.01979	Yes	***	0.0005	C-H
AmpB 50 vs. Crocin 12.5	-0.1420	-0.2142 to -0.06979	Yes	****	<0.0001	C-I
AmpB 50 vs. Crocin + AmpB 100	0.1013	0.02912 to 0.1735	Yes	***	0.0001	C-J
AmpB 50 vs. Crocin + AmpB 50	0.04033	-0.03188 to 0.1125	No	ns	0.4637	C-K
AmpB 50 vs. Crocin + AmpB 25	-0.005333	-0.07754 to 0.06688	No	ns	>0.9999	C-L
AmpB 50 vs. Crocin + AmpB 12.5	-0.05533	-0.1275 to 0.01688	No	ns	0.0989	C-M
AmpB 25 vs. AmpB 12.5	-0.03767	-0.1099 to 0.03454	No	ns	0.5636	D-E
AmpB 25 vs. Crocin 100	0.05900	-0.01321 to 0.1312	No	ns	0.0622	D-F
AmpB 25 vs. Crocin 50	0.005000	-0.06721 to 0.07721	No	ns	>0.9999	D-G
AmpB 25 vs. Crocin 25	-0.004333	-0.07654 to 0.06788	No	ns	>0.9999	D-H
AmpB 25 vs. Crocin 12.5	-0.05433	-0.1265 to 0.01788	No	ns	0.1117	D-I
AmpB 25 vs. Crocin + AmpB 100	0.1890	0.1168 to 0.2612	Yes	****	<0.0001	D-J
AmpB 25 vs. Crocin + AmpB 50	0.1280	0.05579 to 0.2002	Yes	****	<0.0001	D-K
AmpB 25 vs. Crocin + AmpB 25	0.08233	0.01012 to 0.1545	Yes	**	0.0022	D-L
AmpB 25 vs. Crocin + AmpB 12.5	0.03233	-0.03988 to 0.1045	No	ns	0.7608	D-M
AmpB 12.5 vs. Crocin 100	0.09667	0.02446 to 0.1689	Yes	***	0.0003	E-F
AmpB 12.5 vs. Crocin 50	0.04267	-0.02954 to 0.1149	No	ns	0.3821	E-G
AmpB 12.5 vs. Crocin 25	0.03333	-0.03888 to 0.1055	No	ns	0.7260	E-H
AmpB 12.5 vs. Crocin 12.5	-0.01667	-0.08888 to 0.05554	No	ns	0.9978	E-I
AmpB 12.5 vs. Crocin + AmpB 100	0.2267	0.1545 to 0.2989	Yes	****	<0.0001	E-J
AmpB 12.5 vs. Crocin + AmpB 50	0.1657	0.09346 to 0.2379	Yes	****	<0.0001	E-K
AmpB 12.5 vs. Crocin + AmpB 25	0.1200	0.04779 to 0.1922	Yes	****	<0.0001	E-L
AmpB 12.5 vs. Crocin + AmpB 12.5	0.07000	-0.002210 to 0.1422	No	*	0.0138	E-M
Crocin 100 vs. Crocin 50	-0.05400	-0.1262 to 0.01821	No	ns	0.1163	F-G
Crocin 100 vs. Crocin 25	-0.06333	-0.1355 to 0.008877	No	*	0.0350	F-H
Crocin 100 vs. Crocin 12.5	-0.1133	-0.1855 to -0.04112	Yes	****	<0.0001	F-I
Crocin 100 vs. Crocin + AmpB 100	0.1300	0.05779 to 0.2022	Yes	****	<0.0001	F-J
Crocin 100 vs. Crocin + AmpB 50	0.06900	-0.003210 to 0.1412	No	*	0.0159	F-K
Crocin 100 vs. Crocin + AmpB 25	0.02333	-0.04888 to 0.09554	No	ns	0.9653	F-L
Crocin 100 vs. Crocin + AmpB 12.5	-0.02667	-0.09888 to 0.04554	No	ns	0.9153	F-M
Crocin 50 vs. Crocin 25	-0.009333	-0.08154 to 0.06288	No	ns	>0.9999	G-H
Crocin 50 vs. Crocin 12.5	-0.05933	-0.1315 to 0.01288	No	ns	0.0596	G-I
Crocin 50 vs. Crocin + AmpB 100	0.1840	0.1118 to 0.2562	Yes	****	<0.0001	G-J
Crocin 50 vs. Crocin + AmpB 50	0.1230	0.05079 to 0.1952	Yes	****	<0.0001	G-K
Crocin 50 vs. Crocin + AmpB 25	0.07733	0.005123 to 0.1495	Yes	**	0.0047	G-L
Crocin 50 vs. Crocin + AmpB 12.5	0.02733	-0.04488 to 0.09954	No	ns	0.9016	G-M
Crocin 25 vs. Crocin 12.5	-0.05000	-0.1222 to 0.02221	No	ns	0.1844	H-I
Crocin 25 vs. Crocin + AmpB 100	0.1933	0.1211 to 0.2655	Yes	****	<0.0001	H-J
Crocin 25 vs. Crocin + AmpB 50	0.1323	0.06012 to 0.2045	Yes	****	<0.0001	H-K
Crocin 25 vs. Crocin + AmpB 25	0.08667	0.01446 to 0.1589	Yes	**	0.0012	H-L
Crocin 25 vs. Crocin + AmpB 12.5	0.03667	-0.03554 to 0.1089	No	ns	0.6018	H-M
Crocin 12.5 vs. Crocin + AmpB 100	0.2433	0.1711 to 0.3155	Yes	****	<0.0001	I-J
Crocin 12.5 vs. Crocin + AmpB 50	0.1823	0.1101 to 0.2545	Yes	****	<0.0001	I-K
Crocin 12.5 vs. Crocin + AmpB 25	0.1367	0.06446 to 0.2089	Yes	****	<0.0001	I-L
Crocin 12.5 vs. Crocin + AmpB 12.5	0.08667	0.01446 to 0.1589	Yes	**	0.0012	I-M
Crocin + AmpB 100 vs. Crocin + AmpB 50	-0.06100	-0.1332 to 0.01121	No	*	0.0478	J-K
Crocin + AmpB 100 vs. Crocin + AmpB 25	-0.1067	-0.1789 to -0.03446	Yes	****	<0.0001	J-L
Crocin + AmpB 100 vs. Crocin + AmpB 12.5	-0.1567	-0.2289 to -0.08446	Yes	****	<0.0001	J-M
Crocin + AmpB 50 vs. Crocin + AmpB 25	-0.04567	-0.1179 to 0.02654	No	ns	0.2895	K-L
Crocin + AmpB 50 vs. Crocin + AmpB 12.5	-0.09567	-0.1679 to -0.02346	Yes	***	0.0003	K-M
Crocin + AmpB 25 vs. Crocin + AmpB 12.5	-0.05000	-0.1222 to 0.02221	No	ns	0.1844	L-M
Test details	Mean 1	Mean 2	Mean Diff.	SE of diff.	n1	n2	q	DF
Control vs. AmpB 100	1.000	0.2150	0.7850	0.01669	3	3	66.50	26
Control vs. AmpB 50	1.000	0.2380	0.7620	0.01669	3	3	64.55	26
Control vs. AmpB 25	1.000	0.3257	0.6743	0.01669	3	3	57.12	26
Control vs. AmpB 12.5	1.000	0.3633	0.6367	0.01669	3	3	53.93	26
Control vs. Crocin 100	1.000	0.2667	0.7333	0.01669	3	3	62.12	26
Control vs. Crocin 50	1.000	0.3207	0.6793	0.01669	3	3	57.55	26
Control vs. Crocin 25	1.000	0.3300	0.6700	0.01669	3	3	56.76	26
Control vs. Crocin 12.5	1.000	0.3800	0.6200	0.01669	3	3	52.52	26
Control vs. Crocin + AmpB 100	1.000	0.1367	0.8633	0.01669	3	3	73.13	26
Control vs. Crocin + AmpB 50	1.000	0.1977	0.8023	0.01669	3	3	67.97	26
Control vs. Crocin + AmpB 25	1.000	0.2433	0.7567	0.01669	3	3	64.10	26
Control vs. Crocin + AmpB 12.5	1.000	0.2933	0.7067	0.01669	3	3	59.86	26
AmpB 100 vs. AmpB 50	0.2150	0.2380	-0.02300	0.01669	3	3	1.948	26
AmpB 100 vs. AmpB 25	0.2150	0.3257	-0.1107	0.01669	3	3	9.375	26
AmpB 100 vs. AmpB 12.5	0.2150	0.3633	-0.1483	0.01669	3	3	12.57	26
AmpB 100 vs. Crocin 100	0.2150	0.2667	-0.05167	0.01669	3	3	4.377	26
AmpB 100 vs. Crocin 50	0.2150	0.3207	-0.1057	0.01669	3	3	8.951	26
AmpB 100 vs. Crocin 25	0.2150	0.3300	-0.1150	0.01669	3	3	9.742	26
AmpB 100 vs. Crocin 12.5	0.2150	0.3800	-0.1650	0.01669	3	3	13.98	26
AmpB 100 vs. Crocin + AmpB 100	0.2150	0.1367	0.07833	0.01669	3	3	6.636	26
AmpB 100 vs. Crocin + AmpB 50	0.2150	0.1977	0.01733	0.01669	3	3	1.468	26
AmpB 100 vs. Crocin + AmpB 25	0.2150	0.2433	-0.02833	0.01669	3	3	2.400	26
AmpB 100 vs. Crocin + AmpB 12.5	0.2150	0.2933	-0.07833	0.01669	3	3	6.636	26
AmpB 50 vs. AmpB 25	0.2380	0.3257	-0.08767	0.01669	3	3	7.426	26
AmpB 50 vs. AmpB 12.5	0.2380	0.3633	-0.1253	0.01669	3	3	10.62	26
AmpB 50 vs. Crocin 100	0.2380	0.2667	-0.02867	0.01669	3	3	2.428	26
AmpB 50 vs. Crocin 50	0.2380	0.3207	-0.08267	0.01669	3	3	7.003	26
AmpB 50 vs. Crocin 25	0.2380	0.3300	-0.09200	0.01669	3	3	7.794	26
AmpB 50 vs. Crocin 12.5	0.2380	0.3800	-0.1420	0.01669	3	3	12.03	26
AmpB 50 vs. Crocin + AmpB 100	0.2380	0.1367	0.1013	0.01669	3	3	8.584	26
AmpB 50 vs. Crocin + AmpB 50	0.2380	0.1977	0.04033	0.01669	3	3	3.417	26
AmpB 50 vs. Crocin + AmpB 25	0.2380	0.2433	-0.005333	0.01669	3	3	0.4518	26
AmpB 50 vs. Crocin + AmpB 12.5	0.2380	0.2933	-0.05533	0.01669	3	3	4.687	26
AmpB 25 vs. AmpB 12.5	0.3257	0.3633	-0.03767	0.01669	3	3	3.191	26
AmpB 25 vs. Crocin 100	0.3257	0.2667	0.05900	0.01669	3	3	4.998	26
AmpB 25 vs. Crocin 50	0.3257	0.3207	0.005000	0.01669	3	3	0.4236	26
AmpB 25 vs. Crocin 25	0.3257	0.3300	-0.004333	0.01669	3	3	0.3671	26
AmpB 25 vs. Crocin 12.5	0.3257	0.3800	-0.05433	0.01669	3	3	4.603	26
AmpB 25 vs. Crocin + AmpB 100	0.3257	0.1367	0.1890	0.01669	3	3	16.01	26
AmpB 25 vs. Crocin + AmpB 50	0.3257	0.1977	0.1280	0.01669	3	3	10.84	26
AmpB 25 vs. Crocin + AmpB 25	0.3257	0.2433	0.08233	0.01669	3	3	6.975	26
AmpB 25 vs. Crocin + AmpB 12.5	0.3257	0.2933	0.03233	0.01669	3	3	2.739	26
AmpB 12.5 vs. Crocin 100	0.3633	0.2667	0.09667	0.01669	3	3	8.189	26
AmpB 12.5 vs. Crocin 50	0.3633	0.3207	0.04267	0.01669	3	3	3.614	26
AmpB 12.5 vs. Crocin 25	0.3633	0.3300	0.03333	0.01669	3	3	2.824	26
AmpB 12.5 vs. Crocin 12.5	0.3633	0.3800	-0.01667	0.01669	3	3	1.412	26
AmpB 12.5 vs. Crocin + AmpB 100	0.3633	0.1367	0.2267	0.01669	3	3	19.20	26
AmpB 12.5 vs. Crocin + AmpB 50	0.3633	0.1977	0.1657	0.01669	3	3	14.03	26
AmpB 12.5 vs. Crocin + AmpB 25	0.3633	0.2433	0.1200	0.01669	3	3	10.17	26
AmpB 12.5 vs. Crocin + AmpB 12.5	0.3633	0.2933	0.07000	0.01669	3	3	5.930	26
Crocin 100 vs. Crocin 50	0.2667	0.3207	-0.05400	0.01669	3	3	4.574	26
Crocin 100 vs. Crocin 25	0.2667	0.3300	-0.06333	0.01669	3	3	5.365	26
Crocin 100 vs. Crocin 12.5	0.2667	0.3800	-0.1133	0.01669	3	3	9.601	26
Crocin 100 vs. Crocin + AmpB 100	0.2667	0.1367	0.1300	0.01669	3	3	11.01	26
Crocin 100 vs. Crocin + AmpB 50	0.2667	0.1977	0.06900	0.01669	3	3	5.845	26
Crocin 100 vs. Crocin + AmpB 25	0.2667	0.2433	0.02333	0.01669	3	3	1.977	26
Crocin 100 vs. Crocin + AmpB 12.5	0.2667	0.2933	-0.02667	0.01669	3	3	2.259	26
Crocin 50 vs. Crocin 25	0.3207	0.3300	-0.009333	0.01669	3	3	0.7906	26
Crocin 50 vs. Crocin 12.5	0.3207	0.3800	-0.05933	0.01669	3	3	5.026	26
Crocin 50 vs. Crocin + AmpB 100	0.3207	0.1367	0.1840	0.01669	3	3	15.59	26
Crocin 50 vs. Crocin + AmpB 50	0.3207	0.1977	0.1230	0.01669	3	3	10.42	26
Crocin 50 vs. Crocin + AmpB 25	0.3207	0.2433	0.07733	0.01669	3	3	6.551	26
Crocin 50 vs. Crocin + AmpB 12.5	0.3207	0.2933	0.02733	0.01669	3	3	2.315	26
Crocin 25 vs. Crocin 12.5	0.3300	0.3800	-0.05000	0.01669	3	3	4.236	26
Crocin 25 vs. Crocin + AmpB 100	0.3300	0.1367	0.1933	0.01669	3	3	16.38	26
Crocin 25 vs. Crocin + AmpB 50	0.3300	0.1977	0.1323	0.01669	3	3	11.21	26
Crocin 25 vs. Crocin + AmpB 25	0.3300	0.2433	0.08667	0.01669	3	3	7.342	26
Crocin 25 vs. Crocin + AmpB 12.5	0.3300	0.2933	0.03667	0.01669	3	3	3.106	26
Crocin 12.5 vs. Crocin + AmpB 100	0.3800	0.1367	0.2433	0.01669	3	3	20.61	26
Crocin 12.5 vs. Crocin + AmpB 50	0.3800	0.1977	0.1823	0.01669	3	3	15.45	26
Crocin 12.5 vs. Crocin + AmpB 25	0.3800	0.2433	0.1367	0.01669	3	3	11.58	26
Crocin 12.5 vs. Crocin + AmpB 12.5	0.3800	0.2933	0.08667	0.01669	3	3	7.342	26
Crocin + AmpB 100 vs. Crocin + AmpB 50	0.1367	0.1977	-0.06100	0.01669	3	3	5.167	26
Crocin + AmpB 100 vs. Crocin + AmpB 25	0.1367	0.2433	-0.1067	0.01669	3	3	9.036	26
Crocin + AmpB 100 vs. Crocin + AmpB 12.5	0.1367	0.2933	-0.1567	0.01669	3	3	13.27	26
Crocin + AmpB 50 vs. Crocin + AmpB 25	0.1977	0.2433	-0.04567	0.01669	3	3	3.869	26
Crocin + AmpB 50 vs. Crocin + AmpB 12.5	0.1977	0.2933	-0.09567	0.01669	3	3	8.104	26
Crocin + AmpB 25 vs. Crocin + AmpB 12.5	0.2433	0.2933	-0.05000	0.01669	3	3	4.236	26
