# Supplementary material for: In silico and in vitro potentials of crocin and amphotericin B on Leishmania major: Multiple synergistic mechanisms of actions
Source: PLoS One. 2023 Sep 8;18(9):e0291322. doi: 10.1371/journal.pone.0291322 (PMC10490900; doi:10.1371/journal.pone.0291322)
Supplement: S1 Dataset — (ZIP) [file pone.0291322.s001.zip › S1 Dataset/Ordinary one-way ANOVA of IL4.csv]

Number of families	1
Number of comparisons per family	78
Alpha	0.01
Šídák's multiple comparisons test	Mean Diff.	99.00% CI of diff.	Below threshold?	Summary	Adjusted P Value
Control vs. AmpB 100	0.3973	0.3146 to 0.4801	Yes	****	<0.0001	A-B
Control vs. AmpB 50	0.2367	0.1539 to 0.3194	Yes	****	<0.0001	A-C
Control vs. AmpB 25	0.1037	0.02091 to 0.1864	Yes	***	0.0005	A-D
Control vs. AmpB 12.5	0.02667	-0.05609 to 0.1094	No	ns	>0.9999	A-E
Control vs. Crocin 100	0.2733	0.1906 to 0.3561	Yes	****	<0.0001	A-F
Control vs. Crocin 50	0.1467	0.06391 to 0.2294	Yes	****	<0.0001	A-G
Control vs. Crocin 25	0.06567	-0.01709 to 0.1484	No	ns	0.1065	A-H
Control vs. Crocin 12.5	0.06133	-0.02142 to 0.1441	No	ns	0.1848	A-I
Control vs. Crocin + AmpB 100	0.6867	0.6039 to 0.7694	Yes	****	<0.0001	A-J
Control vs. Crocin + AmpB 50	0.5767	0.4939 to 0.6594	Yes	****	<0.0001	A-K
Control vs. Crocin + AmpB 25	0.4823	0.3996 to 0.5651	Yes	****	<0.0001	A-L
Control vs. Crocin + AmpB 12.5	0.3700	0.2872 to 0.4528	Yes	****	<0.0001	A-M
AmpB 100 vs. AmpB 50	-0.1607	-0.2434 to -0.07791	Yes	****	<0.0001	B-C
AmpB 100 vs. AmpB 25	-0.2937	-0.3764 to -0.2109	Yes	****	<0.0001	B-D
AmpB 100 vs. AmpB 12.5	-0.3707	-0.4534 to -0.2879	Yes	****	<0.0001	B-E
AmpB 100 vs. Crocin 100	-0.1240	-0.2068 to -0.04124	Yes	****	<0.0001	B-F
AmpB 100 vs. Crocin 50	-0.2507	-0.3334 to -0.1679	Yes	****	<0.0001	B-G
AmpB 100 vs. Crocin 25	-0.3317	-0.4144 to -0.2489	Yes	****	<0.0001	B-H
AmpB 100 vs. Crocin 12.5	-0.3360	-0.4188 to -0.2532	Yes	****	<0.0001	B-I
AmpB 100 vs. Crocin + AmpB 100	0.2893	0.2066 to 0.3721	Yes	****	<0.0001	B-J
AmpB 100 vs. Crocin + AmpB 50	0.1793	0.09658 to 0.2621	Yes	****	<0.0001	B-K
AmpB 100 vs. Crocin + AmpB 25	0.08500	0.002243 to 0.1678	Yes	**	0.0073	B-L
AmpB 100 vs. Crocin + AmpB 12.5	-0.02733	-0.1101 to 0.05542	No	ns	>0.9999	B-M
AmpB 50 vs. AmpB 25	-0.1330	-0.2158 to -0.05024	Yes	****	<0.0001	C-D
AmpB 50 vs. AmpB 12.5	-0.2100	-0.2928 to -0.1272	Yes	****	<0.0001	C-E
AmpB 50 vs. Crocin 100	0.03667	-0.04609 to 0.1194	No	ns	0.9899	C-F
AmpB 50 vs. Crocin 50	-0.09000	-0.1728 to -0.007243	Yes	**	0.0036	C-G
AmpB 50 vs. Crocin 25	-0.1710	-0.2538 to -0.08824	Yes	****	<0.0001	C-H
AmpB 50 vs. Crocin 12.5	-0.1753	-0.2581 to -0.09258	Yes	****	<0.0001	C-I
AmpB 50 vs. Crocin + AmpB 100	0.4500	0.3672 to 0.5328	Yes	****	<0.0001	C-J
AmpB 50 vs. Crocin + AmpB 50	0.3400	0.2572 to 0.4228	Yes	****	<0.0001	C-K
AmpB 50 vs. Crocin + AmpB 25	0.2457	0.1629 to 0.3284	Yes	****	<0.0001	C-L
AmpB 50 vs. Crocin + AmpB 12.5	0.1333	0.05058 to 0.2161	Yes	****	<0.0001	C-M
AmpB 25 vs. AmpB 12.5	-0.07700	-0.1598 to 0.005757	No	*	0.0226	D-E
AmpB 25 vs. Crocin 100	0.1697	0.08691 to 0.2524	Yes	****	<0.0001	D-F
AmpB 25 vs. Crocin 50	0.04300	-0.03976 to 0.1258	No	ns	0.8876	D-G
AmpB 25 vs. Crocin 25	-0.03800	-0.1208 to 0.04476	No	ns	0.9807	D-H
AmpB 25 vs. Crocin 12.5	-0.04233	-0.1251 to 0.04042	No	ns	0.9063	D-I
AmpB 25 vs. Crocin + AmpB 100	0.5830	0.5002 to 0.6658	Yes	****	<0.0001	D-J
AmpB 25 vs. Crocin + AmpB 50	0.4730	0.3902 to 0.5558	Yes	****	<0.0001	D-K
AmpB 25 vs. Crocin + AmpB 25	0.3787	0.2959 to 0.4614	Yes	****	<0.0001	D-L
AmpB 25 vs. Crocin + AmpB 12.5	0.2663	0.1836 to 0.3491	Yes	****	<0.0001	D-M
AmpB 12.5 vs. Crocin 100	0.2467	0.1639 to 0.3294	Yes	****	<0.0001	E-F
AmpB 12.5 vs. Crocin 50	0.1200	0.03724 to 0.2028	Yes	****	<0.0001	E-G
AmpB 12.5 vs. Crocin 25	0.03900	-0.04376 to 0.1218	No	ns	0.9702	E-H
AmpB 12.5 vs. Crocin 12.5	0.03467	-0.04809 to 0.1174	No	ns	0.9968	E-I
AmpB 12.5 vs. Crocin + AmpB 100	0.6600	0.5772 to 0.7428	Yes	****	<0.0001	E-J
AmpB 12.5 vs. Crocin + AmpB 50	0.5500	0.4672 to 0.6328	Yes	****	<0.0001	E-K
AmpB 12.5 vs. Crocin + AmpB 25	0.4557	0.3729 to 0.5384	Yes	****	<0.0001	E-L
AmpB 12.5 vs. Crocin + AmpB 12.5	0.3433	0.2606 to 0.4261	Yes	****	<0.0001	E-M
Crocin 100 vs. Crocin 50	-0.1267	-0.2094 to -0.04391	Yes	****	<0.0001	F-G
Crocin 100 vs. Crocin 25	-0.2077	-0.2904 to -0.1249	Yes	****	<0.0001	F-H
Crocin 100 vs. Crocin 12.5	-0.2120	-0.2948 to -0.1292	Yes	****	<0.0001	F-I
Crocin 100 vs. Crocin + AmpB 100	0.4133	0.3306 to 0.4961	Yes	****	<0.0001	F-J
Crocin 100 vs. Crocin + AmpB 50	0.3033	0.2206 to 0.3861	Yes	****	<0.0001	F-K
Crocin 100 vs. Crocin + AmpB 25	0.2090	0.1262 to 0.2918	Yes	****	<0.0001	F-L
Crocin 100 vs. Crocin + AmpB 12.5	0.09667	0.01391 to 0.1794	Yes	**	0.0014	F-M
Crocin 50 vs. Crocin 25	-0.08100	-0.1638 to 0.001757	No	*	0.0128	G-H
Crocin 50 vs. Crocin 12.5	-0.08533	-0.1681 to -0.002577	Yes	**	0.0069	G-I
Crocin 50 vs. Crocin + AmpB 100	0.5400	0.4572 to 0.6228	Yes	****	<0.0001	G-J
Crocin 50 vs. Crocin + AmpB 50	0.4300	0.3472 to 0.5128	Yes	****	<0.0001	G-K
Crocin 50 vs. Crocin + AmpB 25	0.3357	0.2529 to 0.4184	Yes	****	<0.0001	G-L
Crocin 50 vs. Crocin + AmpB 12.5	0.2233	0.1406 to 0.3061	Yes	****	<0.0001	G-M
Crocin 25 vs. Crocin 12.5	-0.004333	-0.08709 to 0.07842	No	ns	>0.9999	H-I
Crocin 25 vs. Crocin + AmpB 100	0.6210	0.5382 to 0.7038	Yes	****	<0.0001	H-J
Crocin 25 vs. Crocin + AmpB 50	0.5110	0.4282 to 0.5938	Yes	****	<0.0001	H-K
Crocin 25 vs. Crocin + AmpB 25	0.4167	0.3339 to 0.4994	Yes	****	<0.0001	H-L
Crocin 25 vs. Crocin + AmpB 12.5	0.3043	0.2216 to 0.3871	Yes	****	<0.0001	H-M
Crocin 12.5 vs. Crocin + AmpB 100	0.6253	0.5426 to 0.7081	Yes	****	<0.0001	I-J
Crocin 12.5 vs. Crocin + AmpB 50	0.5153	0.4326 to 0.5981	Yes	****	<0.0001	I-K
Crocin 12.5 vs. Crocin + AmpB 25	0.4210	0.3382 to 0.5038	Yes	****	<0.0001	I-L
Crocin 12.5 vs. Crocin + AmpB 12.5	0.3087	0.2259 to 0.3914	Yes	****	<0.0001	I-M
Crocin + AmpB 100 vs. Crocin + AmpB 50	-0.1100	-0.1928 to -0.02724	Yes	***	0.0002	J-K
Crocin + AmpB 100 vs. Crocin + AmpB 25	-0.2043	-0.2871 to -0.1216	Yes	****	<0.0001	J-L
Crocin + AmpB 100 vs. Crocin + AmpB 12.5	-0.3167	-0.3994 to -0.2339	Yes	****	<0.0001	J-M
Crocin + AmpB 50 vs. Crocin + AmpB 25	-0.09433	-0.1771 to -0.01158	Yes	**	0.0019	K-L
Crocin + AmpB 50 vs. Crocin + AmpB 12.5	-0.2067	-0.2894 to -0.1239	Yes	****	<0.0001	K-M
Crocin + AmpB 25 vs. Crocin + AmpB 12.5	-0.1123	-0.1951 to -0.02958	Yes	***	0.0001	L-M
Test details	Mean 1	Mean 2	Mean Diff.	SE of diff.	n1	n2	t	DF
Control vs. AmpB 100	1.000	0.6027	0.3973	0.01843	3	3	21.56	26
Control vs. AmpB 50	1.000	0.7633	0.2367	0.01843	3	3	12.84	26
Control vs. AmpB 25	1.000	0.8963	0.1037	0.01843	3	3	5.626	26
Control vs. AmpB 12.5	1.000	0.9733	0.02667	0.01843	3	3	1.447	26
Control vs. Crocin 100	1.000	0.7267	0.2733	0.01843	3	3	14.83	26
Control vs. Crocin 50	1.000	0.8533	0.1467	0.01843	3	3	7.959	26
Control vs. Crocin 25	1.000	0.9343	0.06567	0.01843	3	3	3.564	26
Control vs. Crocin 12.5	1.000	0.9387	0.06133	0.01843	3	3	3.328	26
Control vs. Crocin + AmpB 100	1.000	0.3133	0.6867	0.01843	3	3	37.26	26
Control vs. Crocin + AmpB 50	1.000	0.4233	0.5767	0.01843	3	3	31.29	26
Control vs. Crocin + AmpB 25	1.000	0.5177	0.4823	0.01843	3	3	26.17	26
Control vs. Crocin + AmpB 12.5	1.000	0.6300	0.3700	0.01843	3	3	20.08	26
AmpB 100 vs. AmpB 50	0.6027	0.7633	-0.1607	0.01843	3	3	8.719	26
AmpB 100 vs. AmpB 25	0.6027	0.8963	-0.2937	0.01843	3	3	15.94	26
AmpB 100 vs. AmpB 12.5	0.6027	0.9733	-0.3707	0.01843	3	3	20.11	26
AmpB 100 vs. Crocin 100	0.6027	0.7267	-0.1240	0.01843	3	3	6.729	26
AmpB 100 vs. Crocin 50	0.6027	0.8533	-0.2507	0.01843	3	3	13.60	26
AmpB 100 vs. Crocin 25	0.6027	0.9343	-0.3317	0.01843	3	3	18.00	26
AmpB 100 vs. Crocin 12.5	0.6027	0.9387	-0.3360	0.01843	3	3	18.23	26
AmpB 100 vs. Crocin + AmpB 100	0.6027	0.3133	0.2893	0.01843	3	3	15.70	26
AmpB 100 vs. Crocin + AmpB 50	0.6027	0.4233	0.1793	0.01843	3	3	9.732	26
AmpB 100 vs. Crocin + AmpB 25	0.6027	0.5177	0.08500	0.01843	3	3	4.613	26
AmpB 100 vs. Crocin + AmpB 12.5	0.6027	0.6300	-0.02733	0.01843	3	3	1.483	26
AmpB 50 vs. AmpB 25	0.7633	0.8963	-0.1330	0.01843	3	3	7.217	26
AmpB 50 vs. AmpB 12.5	0.7633	0.9733	-0.2100	0.01843	3	3	11.40	26
AmpB 50 vs. Crocin 100	0.7633	0.7267	0.03667	0.01843	3	3	1.990	26
AmpB 50 vs. Crocin 50	0.7633	0.8533	-0.09000	0.01843	3	3	4.884	26
AmpB 50 vs. Crocin 25	0.7633	0.9343	-0.1710	0.01843	3	3	9.280	26
AmpB 50 vs. Crocin 12.5	0.7633	0.9387	-0.1753	0.01843	3	3	9.515	26
AmpB 50 vs. Crocin + AmpB 100	0.7633	0.3133	0.4500	0.01843	3	3	24.42	26
AmpB 50 vs. Crocin + AmpB 50	0.7633	0.4233	0.3400	0.01843	3	3	18.45	26
AmpB 50 vs. Crocin + AmpB 25	0.7633	0.5177	0.2457	0.01843	3	3	13.33	26
AmpB 50 vs. Crocin + AmpB 12.5	0.7633	0.6300	0.1333	0.01843	3	3	7.236	26
AmpB 25 vs. AmpB 12.5	0.8963	0.9733	-0.07700	0.01843	3	3	4.179	26
AmpB 25 vs. Crocin 100	0.8963	0.7267	0.1697	0.01843	3	3	9.207	26
AmpB 25 vs. Crocin 50	0.8963	0.8533	0.04300	0.01843	3	3	2.333	26
AmpB 25 vs. Crocin 25	0.8963	0.9343	-0.03800	0.01843	3	3	2.062	26
AmpB 25 vs. Crocin 12.5	0.8963	0.9387	-0.04233	0.01843	3	3	2.297	26
AmpB 25 vs. Crocin + AmpB 100	0.8963	0.3133	0.5830	0.01843	3	3	31.64	26
AmpB 25 vs. Crocin + AmpB 50	0.8963	0.4233	0.4730	0.01843	3	3	25.67	26
AmpB 25 vs. Crocin + AmpB 25	0.8963	0.5177	0.3787	0.01843	3	3	20.55	26
AmpB 25 vs. Crocin + AmpB 12.5	0.8963	0.6300	0.2663	0.01843	3	3	14.45	26
AmpB 12.5 vs. Crocin 100	0.9733	0.7267	0.2467	0.01843	3	3	13.39	26
AmpB 12.5 vs. Crocin 50	0.9733	0.8533	0.1200	0.01843	3	3	6.512	26
AmpB 12.5 vs. Crocin 25	0.9733	0.9343	0.03900	0.01843	3	3	2.116	26
AmpB 12.5 vs. Crocin 12.5	0.9733	0.9387	0.03467	0.01843	3	3	1.881	26
AmpB 12.5 vs. Crocin + AmpB 100	0.9733	0.3133	0.6600	0.01843	3	3	35.82	26
AmpB 12.5 vs. Crocin + AmpB 50	0.9733	0.4233	0.5500	0.01843	3	3	29.85	26
AmpB 12.5 vs. Crocin + AmpB 25	0.9733	0.5177	0.4557	0.01843	3	3	24.73	26
AmpB 12.5 vs. Crocin + AmpB 12.5	0.9733	0.6300	0.3433	0.01843	3	3	18.63	26
Crocin 100 vs. Crocin 50	0.7267	0.8533	-0.1267	0.01843	3	3	6.874	26
Crocin 100 vs. Crocin 25	0.7267	0.9343	-0.2077	0.01843	3	3	11.27	26
Crocin 100 vs. Crocin 12.5	0.7267	0.9387	-0.2120	0.01843	3	3	11.50	26
Crocin 100 vs. Crocin + AmpB 100	0.7267	0.3133	0.4133	0.01843	3	3	22.43	26
Crocin 100 vs. Crocin + AmpB 50	0.7267	0.4233	0.3033	0.01843	3	3	16.46	26
Crocin 100 vs. Crocin + AmpB 25	0.7267	0.5177	0.2090	0.01843	3	3	11.34	26
Crocin 100 vs. Crocin + AmpB 12.5	0.7267	0.6300	0.09667	0.01843	3	3	5.246	26
Crocin 50 vs. Crocin 25	0.8533	0.9343	-0.08100	0.01843	3	3	4.396	26
Crocin 50 vs. Crocin 12.5	0.8533	0.9387	-0.08533	0.01843	3	3	4.631	26
Crocin 50 vs. Crocin + AmpB 100	0.8533	0.3133	0.5400	0.01843	3	3	29.30	26
Crocin 50 vs. Crocin + AmpB 50	0.8533	0.4233	0.4300	0.01843	3	3	23.33	26
Crocin 50 vs. Crocin + AmpB 25	0.8533	0.5177	0.3357	0.01843	3	3	18.22	26
Crocin 50 vs. Crocin + AmpB 12.5	0.8533	0.6300	0.2233	0.01843	3	3	12.12	26
Crocin 25 vs. Crocin 12.5	0.9343	0.9387	-0.004333	0.01843	3	3	0.2352	26
Crocin 25 vs. Crocin + AmpB 100	0.9343	0.3133	0.6210	0.01843	3	3	33.70	26
Crocin 25 vs. Crocin + AmpB 50	0.9343	0.4233	0.5110	0.01843	3	3	27.73	26
Crocin 25 vs. Crocin + AmpB 25	0.9343	0.5177	0.4167	0.01843	3	3	22.61	26
Crocin 25 vs. Crocin + AmpB 12.5	0.9343	0.6300	0.3043	0.01843	3	3	16.52	26
Crocin 12.5 vs. Crocin + AmpB 100	0.9387	0.3133	0.6253	0.01843	3	3	33.93	26
Crocin 12.5 vs. Crocin + AmpB 50	0.9387	0.4233	0.5153	0.01843	3	3	27.97	26
Crocin 12.5 vs. Crocin + AmpB 25	0.9387	0.5177	0.4210	0.01843	3	3	22.85	26
Crocin 12.5 vs. Crocin + AmpB 12.5	0.9387	0.6300	0.3087	0.01843	3	3	16.75	26
Crocin + AmpB 100 vs. Crocin + AmpB 50	0.3133	0.4233	-0.1100	0.01843	3	3	5.969	26
Crocin + AmpB 100 vs. Crocin + AmpB 25	0.3133	0.5177	-0.2043	0.01843	3	3	11.09	26
Crocin + AmpB 100 vs. Crocin + AmpB 12.5	0.3133	0.6300	-0.3167	0.01843	3	3	17.18	26
Crocin + AmpB 50 vs. Crocin + AmpB 25	0.4233	0.5177	-0.09433	0.01843	3	3	5.119	26
Crocin + AmpB 50 vs. Crocin + AmpB 12.5	0.4233	0.6300	-0.2067	0.01843	3	3	11.22	26
Crocin + AmpB 25 vs. Crocin + AmpB 12.5	0.5177	0.6300	-0.1123	0.01843	3	3	6.096	26
