# Supplementary material for: In silico and in vitro potentials of crocin and amphotericin B on Leishmania major: Multiple synergistic mechanisms of actions
Source: PLoS One. 2023 Sep 8;18(9):e0291322. doi: 10.1371/journal.pone.0291322 (PMC10490900; doi:10.1371/journal.pone.0291322)
Supplement: S1 Dataset — (ZIP) [file pone.0291322.s001.zip › S1 Dataset/Ordinary one-way ANOVA of iNos.csv]

Number of families	1
Number of comparisons per family	78
Alpha	0.01
Šídák's multiple comparisons test	Mean Diff.	99.00% CI of diff.	Below threshold?	Summary	Adjusted P Value
Control vs. AmpB 100	-6.067	-6.797 to -5.336	Yes	****	<0.0001	A-B
Control vs. AmpB 50	-4.720	-5.450 to -3.990	Yes	****	<0.0001	A-C
Control vs. AmpB 25	-1.967	-2.697 to -1.236	Yes	****	<0.0001	A-D
Control vs. AmpB 12.5	-0.6333	-1.364 to 0.09700	No	*	0.0469	A-E
Control vs. Crocin 100	-5.100	-5.830 to -4.370	Yes	****	<0.0001	A-F
Control vs. Crocin 50	-4.800	-5.530 to -4.070	Yes	****	<0.0001	A-G
Control vs. Crocin 25	-3.173	-3.904 to -2.443	Yes	****	<0.0001	A-H
Control vs. Crocin 12.5	-2.633	-3.364 to -1.903	Yes	****	<0.0001	A-I
Control vs. Crocin + AmpB 100	-7.300	-8.030 to -6.570	Yes	****	<0.0001	A-J
Control vs. Crocin + AmpB 50	-6.400	-7.130 to -5.670	Yes	****	<0.0001	A-K
Control vs. Crocin + AmpB 25	-5.703	-6.434 to -4.973	Yes	****	<0.0001	A-L
Control vs. Crocin + AmpB 12.5	-4.410	-5.140 to -3.680	Yes	****	<0.0001	A-M
AmpB 100 vs. AmpB 50	1.347	0.6163 to 2.077	Yes	****	<0.0001	B-C
AmpB 100 vs. AmpB 25	4.100	3.370 to 4.830	Yes	****	<0.0001	B-D
AmpB 100 vs. AmpB 12.5	5.433	4.703 to 6.164	Yes	****	<0.0001	B-E
AmpB 100 vs. Crocin 100	0.9667	0.2363 to 1.697	Yes	***	0.0002	B-F
AmpB 100 vs. Crocin 50	1.267	0.5363 to 1.997	Yes	****	<0.0001	B-G
AmpB 100 vs. Crocin 25	2.893	2.163 to 3.624	Yes	****	<0.0001	B-H
AmpB 100 vs. Crocin 12.5	3.433	2.703 to 4.164	Yes	****	<0.0001	B-I
AmpB 100 vs. Crocin + AmpB 100	-1.233	-1.964 to -0.5030	Yes	****	<0.0001	B-J
AmpB 100 vs. Crocin + AmpB 50	-0.3333	-1.064 to 0.3970	No	ns	0.9826	B-K
AmpB 100 vs. Crocin + AmpB 25	0.3633	-0.3670 to 1.094	No	ns	0.9342	B-L
AmpB 100 vs. Crocin + AmpB 12.5	1.657	0.9263 to 2.387	Yes	****	<0.0001	B-M
AmpB 50 vs. AmpB 25	2.753	2.023 to 3.484	Yes	****	<0.0001	C-D
AmpB 50 vs. AmpB 12.5	4.087	3.356 to 4.817	Yes	****	<0.0001	C-E
AmpB 50 vs. Crocin 100	-0.3800	-1.110 to 0.3503	No	ns	0.8858	C-F
AmpB 50 vs. Crocin 50	-0.08000	-0.8103 to 0.6503	No	ns	>0.9999	C-G
AmpB 50 vs. Crocin 25	1.547	0.8163 to 2.277	Yes	****	<0.0001	C-H
AmpB 50 vs. Crocin 12.5	2.087	1.356 to 2.817	Yes	****	<0.0001	C-I
AmpB 50 vs. Crocin + AmpB 100	-2.580	-3.310 to -1.850	Yes	****	<0.0001	C-J
AmpB 50 vs. Crocin + AmpB 50	-1.680	-2.410 to -0.9497	Yes	****	<0.0001	C-K
AmpB 50 vs. Crocin + AmpB 25	-0.9833	-1.714 to -0.2530	Yes	***	0.0002	C-L
AmpB 50 vs. Crocin + AmpB 12.5	0.3100	-0.4203 to 1.040	No	ns	0.9958	C-M
AmpB 25 vs. AmpB 12.5	1.333	0.6030 to 2.064	Yes	****	<0.0001	D-E
AmpB 25 vs. Crocin 100	-3.133	-3.864 to -2.403	Yes	****	<0.0001	D-F
AmpB 25 vs. Crocin 50	-2.833	-3.564 to -2.103	Yes	****	<0.0001	D-G
AmpB 25 vs. Crocin 25	-1.207	-1.937 to -0.4763	Yes	****	<0.0001	D-H
AmpB 25 vs. Crocin 12.5	-0.6667	-1.397 to 0.06366	No	*	0.0277	D-I
AmpB 25 vs. Crocin + AmpB 100	-5.333	-6.064 to -4.603	Yes	****	<0.0001	D-J
AmpB 25 vs. Crocin + AmpB 50	-4.433	-5.164 to -3.703	Yes	****	<0.0001	D-K
AmpB 25 vs. Crocin + AmpB 25	-3.737	-4.467 to -3.006	Yes	****	<0.0001	D-L
AmpB 25 vs. Crocin + AmpB 12.5	-2.443	-3.174 to -1.713	Yes	****	<0.0001	D-M
AmpB 12.5 vs. Crocin 100	-4.467	-5.197 to -3.736	Yes	****	<0.0001	E-F
AmpB 12.5 vs. Crocin 50	-4.167	-4.897 to -3.436	Yes	****	<0.0001	E-G
AmpB 12.5 vs. Crocin 25	-2.540	-3.270 to -1.810	Yes	****	<0.0001	E-H
AmpB 12.5 vs. Crocin 12.5	-2.000	-2.730 to -1.270	Yes	****	<0.0001	E-I
AmpB 12.5 vs. Crocin + AmpB 100	-6.667	-7.397 to -5.936	Yes	****	<0.0001	E-J
AmpB 12.5 vs. Crocin + AmpB 50	-5.767	-6.497 to -5.036	Yes	****	<0.0001	E-K
AmpB 12.5 vs. Crocin + AmpB 25	-5.070	-5.800 to -4.340	Yes	****	<0.0001	E-L
AmpB 12.5 vs. Crocin + AmpB 12.5	-3.777	-4.507 to -3.046	Yes	****	<0.0001	E-M
Crocin 100 vs. Crocin 50	0.3000	-0.4303 to 1.030	No	ns	0.9980	F-G
Crocin 100 vs. Crocin 25	1.927	1.196 to 2.657	Yes	****	<0.0001	F-H
Crocin 100 vs. Crocin 12.5	2.467	1.736 to 3.197	Yes	****	<0.0001	F-I
Crocin 100 vs. Crocin + AmpB 100	-2.200	-2.930 to -1.470	Yes	****	<0.0001	F-J
Crocin 100 vs. Crocin + AmpB 50	-1.300	-2.030 to -0.5697	Yes	****	<0.0001	F-K
Crocin 100 vs. Crocin + AmpB 25	-0.6033	-1.334 to 0.1270	No	ns	0.0744	F-L
Crocin 100 vs. Crocin + AmpB 12.5	0.6900	-0.04033 to 1.420	No	*	0.0191	F-M
Crocin 50 vs. Crocin 25	1.627	0.8963 to 2.357	Yes	****	<0.0001	G-H
Crocin 50 vs. Crocin 12.5	2.167	1.436 to 2.897	Yes	****	<0.0001	G-I
Crocin 50 vs. Crocin + AmpB 100	-2.500	-3.230 to -1.770	Yes	****	<0.0001	G-J
Crocin 50 vs. Crocin + AmpB 50	-1.600	-2.330 to -0.8697	Yes	****	<0.0001	G-K
Crocin 50 vs. Crocin + AmpB 25	-0.9033	-1.634 to -0.1730	Yes	***	0.0006	G-L
Crocin 50 vs. Crocin + AmpB 12.5	0.3900	-0.3403 to 1.120	No	ns	0.8490	G-M
Crocin 25 vs. Crocin 12.5	0.5400	-0.1903 to 1.270	No	ns	0.1881	H-I
Crocin 25 vs. Crocin + AmpB 100	-4.127	-4.857 to -3.396	Yes	****	<0.0001	H-J
Crocin 25 vs. Crocin + AmpB 50	-3.227	-3.957 to -2.496	Yes	****	<0.0001	H-K
Crocin 25 vs. Crocin + AmpB 25	-2.530	-3.260 to -1.800	Yes	****	<0.0001	H-L
Crocin 25 vs. Crocin + AmpB 12.5	-1.237	-1.967 to -0.5063	Yes	****	<0.0001	H-M
Crocin 12.5 vs. Crocin + AmpB 100	-4.667	-5.397 to -3.936	Yes	****	<0.0001	I-J
Crocin 12.5 vs. Crocin + AmpB 50	-3.767	-4.497 to -3.036	Yes	****	<0.0001	I-K
Crocin 12.5 vs. Crocin + AmpB 25	-3.070	-3.800 to -2.340	Yes	****	<0.0001	I-L
Crocin 12.5 vs. Crocin + AmpB 12.5	-1.777	-2.507 to -1.046	Yes	****	<0.0001	I-M
Crocin + AmpB 100 vs. Crocin + AmpB 50	0.9000	0.1697 to 1.630	Yes	***	0.0006	J-K
Crocin + AmpB 100 vs. Crocin + AmpB 25	1.597	0.8663 to 2.327	Yes	****	<0.0001	J-L
Crocin + AmpB 100 vs. Crocin + AmpB 12.5	2.890	2.160 to 3.620	Yes	****	<0.0001	J-M
Crocin + AmpB 50 vs. Crocin + AmpB 25	0.6967	-0.03366 to 1.427	No	*	0.0172	K-L
Crocin + AmpB 50 vs. Crocin + AmpB 12.5	1.990	1.260 to 2.720	Yes	****	<0.0001	K-M
Crocin + AmpB 25 vs. Crocin + AmpB 12.5	1.293	0.5630 to 2.024	Yes	****	<0.0001	L-M
Test details	Mean 1	Mean 2	Mean Diff.	SE of diff.	n1	n2	t	DF
Control vs. AmpB 100	1.000	7.067	-6.067	0.1626	3	3	37.31	26
Control vs. AmpB 50	1.000	5.720	-4.720	0.1626	3	3	29.02	26
Control vs. AmpB 25	1.000	2.967	-1.967	0.1626	3	3	12.09	26
Control vs. AmpB 12.5	1.000	1.633	-0.6333	0.1626	3	3	3.894	26
Control vs. Crocin 100	1.000	6.100	-5.100	0.1626	3	3	31.36	26
Control vs. Crocin 50	1.000	5.800	-4.800	0.1626	3	3	29.52	26
Control vs. Crocin 25	1.000	4.173	-3.173	0.1626	3	3	19.51	26
Control vs. Crocin 12.5	1.000	3.633	-2.633	0.1626	3	3	16.19	26
Control vs. Crocin + AmpB 100	1.000	8.300	-7.300	0.1626	3	3	44.89	26
Control vs. Crocin + AmpB 50	1.000	7.400	-6.400	0.1626	3	3	39.35	26
Control vs. Crocin + AmpB 25	1.000	6.703	-5.703	0.1626	3	3	35.07	26
Control vs. Crocin + AmpB 12.5	1.000	5.410	-4.410	0.1626	3	3	27.12	26
AmpB 100 vs. AmpB 50	7.067	5.720	1.347	0.1626	3	3	8.281	26
AmpB 100 vs. AmpB 25	7.067	2.967	4.100	0.1626	3	3	25.21	26
AmpB 100 vs. AmpB 12.5	7.067	1.633	5.433	0.1626	3	3	33.41	26
AmpB 100 vs. Crocin 100	7.067	6.100	0.9667	0.1626	3	3	5.944	26
AmpB 100 vs. Crocin 50	7.067	5.800	1.267	0.1626	3	3	7.789	26
AmpB 100 vs. Crocin 25	7.067	4.173	2.893	0.1626	3	3	17.79	26
AmpB 100 vs. Crocin 12.5	7.067	3.633	3.433	0.1626	3	3	21.11	26
AmpB 100 vs. Crocin + AmpB 100	7.067	8.300	-1.233	0.1626	3	3	7.584	26
AmpB 100 vs. Crocin + AmpB 50	7.067	7.400	-0.3333	0.1626	3	3	2.050	26
AmpB 100 vs. Crocin + AmpB 25	7.067	6.703	0.3633	0.1626	3	3	2.234	26
AmpB 100 vs. Crocin + AmpB 12.5	7.067	5.410	1.657	0.1626	3	3	10.19	26
AmpB 50 vs. AmpB 25	5.720	2.967	2.753	0.1626	3	3	16.93	26
AmpB 50 vs. AmpB 12.5	5.720	1.633	4.087	0.1626	3	3	25.13	26
AmpB 50 vs. Crocin 100	5.720	6.100	-0.3800	0.1626	3	3	2.337	26
AmpB 50 vs. Crocin 50	5.720	5.800	-0.08000	0.1626	3	3	0.4919	26
AmpB 50 vs. Crocin 25	5.720	4.173	1.547	0.1626	3	3	9.511	26
AmpB 50 vs. Crocin 12.5	5.720	3.633	2.087	0.1626	3	3	12.83	26
AmpB 50 vs. Crocin + AmpB 100	5.720	8.300	-2.580	0.1626	3	3	15.86	26
AmpB 50 vs. Crocin + AmpB 50	5.720	7.400	-1.680	0.1626	3	3	10.33	26
AmpB 50 vs. Crocin + AmpB 25	5.720	6.703	-0.9833	0.1626	3	3	6.047	26
AmpB 50 vs. Crocin + AmpB 12.5	5.720	5.410	0.3100	0.1626	3	3	1.906	26
AmpB 25 vs. AmpB 12.5	2.967	1.633	1.333	0.1626	3	3	8.199	26
AmpB 25 vs. Crocin 100	2.967	6.100	-3.133	0.1626	3	3	19.27	26
AmpB 25 vs. Crocin 50	2.967	5.800	-2.833	0.1626	3	3	17.42	26
AmpB 25 vs. Crocin 25	2.967	4.173	-1.207	0.1626	3	3	7.420	26
AmpB 25 vs. Crocin 12.5	2.967	3.633	-0.6667	0.1626	3	3	4.099	26
AmpB 25 vs. Crocin + AmpB 100	2.967	8.300	-5.333	0.1626	3	3	32.80	26
AmpB 25 vs. Crocin + AmpB 50	2.967	7.400	-4.433	0.1626	3	3	27.26	26
AmpB 25 vs. Crocin + AmpB 25	2.967	6.703	-3.737	0.1626	3	3	22.98	26
AmpB 25 vs. Crocin + AmpB 12.5	2.967	5.410	-2.443	0.1626	3	3	15.02	26
AmpB 12.5 vs. Crocin 100	1.633	6.100	-4.467	0.1626	3	3	27.47	26
AmpB 12.5 vs. Crocin 50	1.633	5.800	-4.167	0.1626	3	3	25.62	26
AmpB 12.5 vs. Crocin 25	1.633	4.173	-2.540	0.1626	3	3	15.62	26
AmpB 12.5 vs. Crocin 12.5	1.633	3.633	-2.000	0.1626	3	3	12.30	26
AmpB 12.5 vs. Crocin + AmpB 100	1.633	8.300	-6.667	0.1626	3	3	40.99	26
AmpB 12.5 vs. Crocin + AmpB 50	1.633	7.400	-5.767	0.1626	3	3	35.46	26
AmpB 12.5 vs. Crocin + AmpB 25	1.633	6.703	-5.070	0.1626	3	3	31.18	26
AmpB 12.5 vs. Crocin + AmpB 12.5	1.633	5.410	-3.777	0.1626	3	3	23.22	26
Crocin 100 vs. Crocin 50	6.100	5.800	0.3000	0.1626	3	3	1.845	26
Crocin 100 vs. Crocin 25	6.100	4.173	1.927	0.1626	3	3	11.85	26
Crocin 100 vs. Crocin 12.5	6.100	3.633	2.467	0.1626	3	3	15.17	26
Crocin 100 vs. Crocin + AmpB 100	6.100	8.300	-2.200	0.1626	3	3	13.53	26
Crocin 100 vs. Crocin + AmpB 50	6.100	7.400	-1.300	0.1626	3	3	7.994	26
Crocin 100 vs. Crocin + AmpB 25	6.100	6.703	-0.6033	0.1626	3	3	3.710	26
Crocin 100 vs. Crocin + AmpB 12.5	6.100	5.410	0.6900	0.1626	3	3	4.243	26
Crocin 50 vs. Crocin 25	5.800	4.173	1.627	0.1626	3	3	10.00	26
Crocin 50 vs. Crocin 12.5	5.800	3.633	2.167	0.1626	3	3	13.32	26
Crocin 50 vs. Crocin + AmpB 100	5.800	8.300	-2.500	0.1626	3	3	15.37	26
Crocin 50 vs. Crocin + AmpB 50	5.800	7.400	-1.600	0.1626	3	3	9.839	26
Crocin 50 vs. Crocin + AmpB 25	5.800	6.703	-0.9033	0.1626	3	3	5.555	26
Crocin 50 vs. Crocin + AmpB 12.5	5.800	5.410	0.3900	0.1626	3	3	2.398	26
Crocin 25 vs. Crocin 12.5	4.173	3.633	0.5400	0.1626	3	3	3.321	26
Crocin 25 vs. Crocin + AmpB 100	4.173	8.300	-4.127	0.1626	3	3	25.38	26
Crocin 25 vs. Crocin + AmpB 50	4.173	7.400	-3.227	0.1626	3	3	19.84	26
Crocin 25 vs. Crocin + AmpB 25	4.173	6.703	-2.530	0.1626	3	3	15.56	26
Crocin 25 vs. Crocin + AmpB 12.5	4.173	5.410	-1.237	0.1626	3	3	7.605	26
Crocin 12.5 vs. Crocin + AmpB 100	3.633	8.300	-4.667	0.1626	3	3	28.70	26
Crocin 12.5 vs. Crocin + AmpB 50	3.633	7.400	-3.767	0.1626	3	3	23.16	26
Crocin 12.5 vs. Crocin + AmpB 25	3.633	6.703	-3.070	0.1626	3	3	18.88	26
Crocin 12.5 vs. Crocin + AmpB 12.5	3.633	5.410	-1.777	0.1626	3	3	10.93	26
Crocin + AmpB 100 vs. Crocin + AmpB 50	8.300	7.400	0.9000	0.1626	3	3	5.534	26
Crocin + AmpB 100 vs. Crocin + AmpB 25	8.300	6.703	1.597	0.1626	3	3	9.818	26
Crocin + AmpB 100 vs. Crocin + AmpB 12.5	8.300	5.410	2.890	0.1626	3	3	17.77	26
Crocin + AmpB 50 vs. Crocin + AmpB 25	7.400	6.703	0.6967	0.1626	3	3	4.284	26
Crocin + AmpB 50 vs. Crocin + AmpB 12.5	7.400	5.410	1.990	0.1626	3	3	12.24	26
Crocin + AmpB 25 vs. Crocin + AmpB 12.5	6.703	5.410	1.293	0.1626	3	3	7.953	26
