# Supplementary material for: In silico and in vitro potentials of crocin and amphotericin B on Leishmania major: Multiple synergistic mechanisms of actions
Source: PLoS One. 2023 Sep 8;18(9):e0291322. doi: 10.1371/journal.pone.0291322 (PMC10490900; doi:10.1371/journal.pone.0291322)
Supplement: S1 Dataset — (ZIP) [file pone.0291322.s001.zip › S1 Dataset/Ordinary one-way ANOVA of MTT Promastigote Mortality.csv]

Number of families	1
Number of comparisons per family	120
Alpha	0.05
Tukey's multiple comparisons test	Mean Diff.	95.00% CI of diff.	Below threshold?	Summary	Adjusted P Value
Untreated control vs. Crocin 12.5	-1.933	-4.761 to 0.8947	No	ns	0.4728	A-B
Untreated control vs. Crocin 25	-12.87	-15.69 to -10.04	Yes	****	<0.0001	A-C
Untreated control vs. Crocin 50	-21.80	-24.63 to -18.97	Yes	****	<0.0001	A-D
Untreated control vs. Crocin 100	-31.70	-34.53 to -28.87	Yes	****	<0.0001	A-E
Untreated control vs. Crocin 200	-37.67	-40.49 to -34.84	Yes	****	<0.0001	A-F
Untreated control vs. AmpB 12.5	-3.567	-6.395 to -0.7386	Yes	**	0.0042	A-G
Untreated control vs. AmpB 25	-13.80	-16.63 to -10.97	Yes	****	<0.0001	A-H
Untreated control vs. AmpB 50	-22.80	-25.63 to -19.97	Yes	****	<0.0001	A-I
Untreated control vs. AmpB 100	-33.97	-36.79 to -31.14	Yes	****	<0.0001	A-J
Untreated control vs. AmpB 200	-43.00	-45.83 to -40.17	Yes	****	<0.0001	A-K
Untreated control vs. Crocin + AmpB 12.5	-2.633	-5.461 to 0.1947	No	ns	0.0895	A-L
Untreated control vs. Crocin + AmpB 25	-19.47	-22.29 to -16.64	Yes	****	<0.0001	A-M
Untreated control vs. Crocin + AmpB 50	-27.50	-30.33 to -24.67	Yes	****	<0.0001	A-N
Untreated control vs. Crocin + AmpB 100	-40.67	-43.49 to -37.84	Yes	****	<0.0001	A-O
Untreated control vs. Crocin + AmpB 200	-47.73	-50.56 to -44.91	Yes	****	<0.0001	A-P
Crocin 12.5 vs. Crocin 25	-10.93	-13.76 to -8.105	Yes	****	<0.0001	B-C
Crocin 12.5 vs. Crocin 50	-19.87	-22.69 to -17.04	Yes	****	<0.0001	B-D
Crocin 12.5 vs. Crocin 100	-29.77	-32.59 to -26.94	Yes	****	<0.0001	B-E
Crocin 12.5 vs. Crocin 200	-35.73	-38.56 to -32.91	Yes	****	<0.0001	B-F
Crocin 12.5 vs. AmpB 12.5	-1.633	-4.461 to 1.195	No	ns	0.7272	B-G
Crocin 12.5 vs. AmpB 25	-11.87	-14.69 to -9.039	Yes	****	<0.0001	B-H
Crocin 12.5 vs. AmpB 50	-20.87	-23.69 to -18.04	Yes	****	<0.0001	B-I
Crocin 12.5 vs. AmpB 100	-32.03	-34.86 to -29.21	Yes	****	<0.0001	B-J
Crocin 12.5 vs. AmpB 200	-41.07	-43.89 to -38.24	Yes	****	<0.0001	B-K
Crocin 12.5 vs. Crocin + AmpB 12.5	-0.7000	-3.528 to 2.128	No	ns	0.9998	B-L
Crocin 12.5 vs. Crocin + AmpB 25	-17.53	-20.36 to -14.71	Yes	****	<0.0001	B-M
Crocin 12.5 vs. Crocin + AmpB 50	-25.57	-28.39 to -22.74	Yes	****	<0.0001	B-N
Crocin 12.5 vs. Crocin + AmpB 100	-38.73	-41.56 to -35.91	Yes	****	<0.0001	B-O
Crocin 12.5 vs. Crocin + AmpB 200	-45.80	-48.63 to -42.97	Yes	****	<0.0001	B-P
Crocin 25 vs. Crocin 50	-8.933	-11.76 to -6.105	Yes	****	<0.0001	C-D
Crocin 25 vs. Crocin 100	-18.83	-21.66 to -16.01	Yes	****	<0.0001	C-E
Crocin 25 vs. Crocin 200	-24.80	-27.63 to -21.97	Yes	****	<0.0001	C-F
Crocin 25 vs. AmpB 12.5	9.300	6.472 to 12.13	Yes	****	<0.0001	C-G
Crocin 25 vs. AmpB 25	-0.9333	-3.761 to 1.895	No	ns	0.9962	C-H
Crocin 25 vs. AmpB 50	-9.933	-12.76 to -7.105	Yes	****	<0.0001	C-I
Crocin 25 vs. AmpB 100	-21.10	-23.93 to -18.27	Yes	****	<0.0001	C-J
Crocin 25 vs. AmpB 200	-30.13	-32.96 to -27.31	Yes	****	<0.0001	C-K
Crocin 25 vs. Crocin + AmpB 12.5	10.23	7.405 to 13.06	Yes	****	<0.0001	C-L
Crocin 25 vs. Crocin + AmpB 25	-6.600	-9.428 to -3.772	Yes	****	<0.0001	C-M
Crocin 25 vs. Crocin + AmpB 50	-14.63	-17.46 to -11.81	Yes	****	<0.0001	C-N
Crocin 25 vs. Crocin + AmpB 100	-27.80	-30.63 to -24.97	Yes	****	<0.0001	C-O
Crocin 25 vs. Crocin + AmpB 200	-34.87	-37.69 to -32.04	Yes	****	<0.0001	C-P
Crocin 50 vs. Crocin 100	-9.900	-12.73 to -7.072	Yes	****	<0.0001	D-E
Crocin 50 vs. Crocin 200	-15.87	-18.69 to -13.04	Yes	****	<0.0001	D-F
Crocin 50 vs. AmpB 12.5	18.23	15.41 to 21.06	Yes	****	<0.0001	D-G
Crocin 50 vs. AmpB 25	8.000	5.172 to 10.83	Yes	****	<0.0001	D-H
Crocin 50 vs. AmpB 50	-1.000	-3.828 to 1.828	No	ns	0.9924	D-I
Crocin 50 vs. AmpB 100	-12.17	-14.99 to -9.339	Yes	****	<0.0001	D-J
Crocin 50 vs. AmpB 200	-21.20	-24.03 to -18.37	Yes	****	<0.0001	D-K
Crocin 50 vs. Crocin + AmpB 12.5	19.17	16.34 to 21.99	Yes	****	<0.0001	D-L
Crocin 50 vs. Crocin + AmpB 25	2.333	-0.4947 to 5.161	No	ns	0.2008	D-M
Crocin 50 vs. Crocin + AmpB 50	-5.700	-8.528 to -2.872	Yes	****	<0.0001	D-N
Crocin 50 vs. Crocin + AmpB 100	-18.87	-21.69 to -16.04	Yes	****	<0.0001	D-O
Crocin 50 vs. Crocin + AmpB 200	-25.93	-28.76 to -23.11	Yes	****	<0.0001	D-P
Crocin 100 vs. Crocin 200	-5.967	-8.795 to -3.139	Yes	****	<0.0001	E-F
Crocin 100 vs. AmpB 12.5	28.13	25.31 to 30.96	Yes	****	<0.0001	E-G
Crocin 100 vs. AmpB 25	17.90	15.07 to 20.73	Yes	****	<0.0001	E-H
Crocin 100 vs. AmpB 50	8.900	6.072 to 11.73	Yes	****	<0.0001	E-I
Crocin 100 vs. AmpB 100	-2.267	-5.095 to 0.5614	No	ns	0.2361	E-J
Crocin 100 vs. AmpB 200	-11.30	-14.13 to -8.472	Yes	****	<0.0001	E-K
Crocin 100 vs. Crocin + AmpB 12.5	29.07	26.24 to 31.89	Yes	****	<0.0001	E-L
Crocin 100 vs. Crocin + AmpB 25	12.23	9.405 to 15.06	Yes	****	<0.0001	E-M
Crocin 100 vs. Crocin + AmpB 50	4.200	1.372 to 7.028	Yes	***	0.0004	E-N
Crocin 100 vs. Crocin + AmpB 100	-8.967	-11.79 to -6.139	Yes	****	<0.0001	E-O
Crocin 100 vs. Crocin + AmpB 200	-16.03	-18.86 to -13.21	Yes	****	<0.0001	E-P
Crocin 200 vs. AmpB 12.5	34.10	31.27 to 36.93	Yes	****	<0.0001	F-G
Crocin 200 vs. AmpB 25	23.87	21.04 to 26.69	Yes	****	<0.0001	F-H
Crocin 200 vs. AmpB 50	14.87	12.04 to 17.69	Yes	****	<0.0001	F-I
Crocin 200 vs. AmpB 100	3.700	0.8720 to 6.528	Yes	**	0.0026	F-J
Crocin 200 vs. AmpB 200	-5.333	-8.161 to -2.505	Yes	****	<0.0001	F-K
Crocin 200 vs. Crocin + AmpB 12.5	35.03	32.21 to 37.86	Yes	****	<0.0001	F-L
Crocin 200 vs. Crocin + AmpB 25	18.20	15.37 to 21.03	Yes	****	<0.0001	F-M
Crocin 200 vs. Crocin + AmpB 50	10.17	7.339 to 12.99	Yes	****	<0.0001	F-N
Crocin 200 vs. Crocin + AmpB 100	-3.000	-5.828 to -0.1720	Yes	*	0.0290	F-O
Crocin 200 vs. Crocin + AmpB 200	-10.07	-12.89 to -7.239	Yes	****	<0.0001	F-P
AmpB 12.5 vs. AmpB 25	-10.23	-13.06 to -7.405	Yes	****	<0.0001	G-H
AmpB 12.5 vs. AmpB 50	-19.23	-22.06 to -16.41	Yes	****	<0.0001	G-I
AmpB 12.5 vs. AmpB 100	-30.40	-33.23 to -27.57	Yes	****	<0.0001	G-J
AmpB 12.5 vs. AmpB 200	-39.43	-42.26 to -36.61	Yes	****	<0.0001	G-K
AmpB 12.5 vs. Crocin + AmpB 12.5	0.9333	-1.895 to 3.761	No	ns	0.9962	G-L
AmpB 12.5 vs. Crocin + AmpB 25	-15.90	-18.73 to -13.07	Yes	****	<0.0001	G-M
AmpB 12.5 vs. Crocin + AmpB 50	-23.93	-26.76 to -21.11	Yes	****	<0.0001	G-N
AmpB 12.5 vs. Crocin + AmpB 100	-37.10	-39.93 to -34.27	Yes	****	<0.0001	G-O
AmpB 12.5 vs. Crocin + AmpB 200	-44.17	-46.99 to -41.34	Yes	****	<0.0001	G-P
AmpB 25 vs. AmpB 50	-9.000	-11.83 to -6.172	Yes	****	<0.0001	H-I
AmpB 25 vs. AmpB 100	-20.17	-22.99 to -17.34	Yes	****	<0.0001	H-J
AmpB 25 vs. AmpB 200	-29.20	-32.03 to -26.37	Yes	****	<0.0001	H-K
AmpB 25 vs. Crocin + AmpB 12.5	11.17	8.339 to 13.99	Yes	****	<0.0001	H-L
AmpB 25 vs. Crocin + AmpB 25	-5.667	-8.495 to -2.839	Yes	****	<0.0001	H-M
AmpB 25 vs. Crocin + AmpB 50	-13.70	-16.53 to -10.87	Yes	****	<0.0001	H-N
AmpB 25 vs. Crocin + AmpB 100	-26.87	-29.69 to -24.04	Yes	****	<0.0001	H-O
AmpB 25 vs. Crocin + AmpB 200	-33.93	-36.76 to -31.11	Yes	****	<0.0001	H-P
AmpB 50 vs. AmpB 100	-11.17	-13.99 to -8.339	Yes	****	<0.0001	I-J
AmpB 50 vs. AmpB 200	-20.20	-23.03 to -17.37	Yes	****	<0.0001	I-K
AmpB 50 vs. Crocin + AmpB 12.5	20.17	17.34 to 22.99	Yes	****	<0.0001	I-L
AmpB 50 vs. Crocin + AmpB 25	3.333	0.5053 to 6.161	Yes	**	0.0095	I-M
AmpB 50 vs. Crocin + AmpB 50	-4.700	-7.528 to -1.872	Yes	****	<0.0001	I-N
AmpB 50 vs. Crocin + AmpB 100	-17.87	-20.69 to -15.04	Yes	****	<0.0001	I-O
AmpB 50 vs. Crocin + AmpB 200	-24.93	-27.76 to -22.11	Yes	****	<0.0001	I-P
AmpB 100 vs. AmpB 200	-9.033	-11.86 to -6.205	Yes	****	<0.0001	J-K
AmpB 100 vs. Crocin + AmpB 12.5	31.33	28.51 to 34.16	Yes	****	<0.0001	J-L
AmpB 100 vs. Crocin + AmpB 25	14.50	11.67 to 17.33	Yes	****	<0.0001	J-M
AmpB 100 vs. Crocin + AmpB 50	6.467	3.639 to 9.295	Yes	****	<0.0001	J-N
AmpB 100 vs. Crocin + AmpB 100	-6.700	-9.528 to -3.872	Yes	****	<0.0001	J-O
AmpB 100 vs. Crocin + AmpB 200	-13.77	-16.59 to -10.94	Yes	****	<0.0001	J-P
AmpB 200 vs. Crocin + AmpB 12.5	40.37	37.54 to 43.19	Yes	****	<0.0001	K-L
AmpB 200 vs. Crocin + AmpB 25	23.53	20.71 to 26.36	Yes	****	<0.0001	K-M
AmpB 200 vs. Crocin + AmpB 50	15.50	12.67 to 18.33	Yes	****	<0.0001	K-N
AmpB 200 vs. Crocin + AmpB 100	2.333	-0.4947 to 5.161	No	ns	0.2008	K-O
AmpB 200 vs. Crocin + AmpB 200	-4.733	-7.561 to -1.905	Yes	****	<0.0001	K-P
Crocin + AmpB 12.5 vs. Crocin + AmpB 25	-16.83	-19.66 to -14.01	Yes	****	<0.0001	L-M
Crocin + AmpB 12.5 vs. Crocin + AmpB 50	-24.87	-27.69 to -22.04	Yes	****	<0.0001	L-N
Crocin + AmpB 12.5 vs. Crocin + AmpB 100	-38.03	-40.86 to -35.21	Yes	****	<0.0001	L-O
Crocin + AmpB 12.5 vs. Crocin + AmpB 200	-45.10	-47.93 to -42.27	Yes	****	<0.0001	L-P
Crocin + AmpB 25 vs. Crocin + AmpB 50	-8.033	-10.86 to -5.205	Yes	****	<0.0001	M-N
Crocin + AmpB 25 vs. Crocin + AmpB 100	-21.20	-24.03 to -18.37	Yes	****	<0.0001	M-O
Crocin + AmpB 25 vs. Crocin + AmpB 200	-28.27	-31.09 to -25.44	Yes	****	<0.0001	M-P
Crocin + AmpB 50 vs. Crocin + AmpB 100	-13.17	-15.99 to -10.34	Yes	****	<0.0001	N-O
Crocin + AmpB 50 vs. Crocin + AmpB 200	-20.23	-23.06 to -17.41	Yes	****	<0.0001	N-P
Crocin + AmpB 100 vs. Crocin + AmpB 200	-7.067	-9.895 to -4.239	Yes	****	<0.0001	O-P
Test details	Mean 1	Mean 2	Mean Diff.	SE of diff.	n1	n2	q	DF
Untreated control vs. Crocin 12.5	0.000	1.933	-1.933	0.7627	3	3	3.585	32
Untreated control vs. Crocin 25	0.000	12.87	-12.87	0.7627	3	3	23.86	32
Untreated control vs. Crocin 50	0.000	21.80	-21.80	0.7627	3	3	40.42	32
Untreated control vs. Crocin 100	0.000	31.70	-31.70	0.7627	3	3	58.78	32
Untreated control vs. Crocin 200	0.000	37.67	-37.67	0.7627	3	3	69.84	32
Untreated control vs. AmpB 12.5	0.000	3.567	-3.567	0.7627	3	3	6.614	32
Untreated control vs. AmpB 25	0.000	13.80	-13.80	0.7627	3	3	25.59	32
Untreated control vs. AmpB 50	0.000	22.80	-22.80	0.7627	3	3	42.28	32
Untreated control vs. AmpB 100	0.000	33.97	-33.97	0.7627	3	3	62.98	32
Untreated control vs. AmpB 200	0.000	43.00	-43.00	0.7627	3	3	79.73	32
Untreated control vs. Crocin + AmpB 12.5	0.000	2.633	-2.633	0.7627	3	3	4.883	32
Untreated control vs. Crocin + AmpB 25	0.000	19.47	-19.47	0.7627	3	3	36.10	32
Untreated control vs. Crocin + AmpB 50	0.000	27.50	-27.50	0.7627	3	3	50.99	32
Untreated control vs. Crocin + AmpB 100	0.000	40.67	-40.67	0.7627	3	3	75.41	32
Untreated control vs. Crocin + AmpB 200	0.000	47.73	-47.73	0.7627	3	3	88.51	32
Crocin 12.5 vs. Crocin 25	1.933	12.87	-10.93	0.7627	3	3	20.27	32
Crocin 12.5 vs. Crocin 50	1.933	21.80	-19.87	0.7627	3	3	36.84	32
Crocin 12.5 vs. Crocin 100	1.933	31.70	-29.77	0.7627	3	3	55.20	32
Crocin 12.5 vs. Crocin 200	1.933	37.67	-35.73	0.7627	3	3	66.26	32
Crocin 12.5 vs. AmpB 12.5	1.933	3.567	-1.633	0.7627	3	3	3.029	32
Crocin 12.5 vs. AmpB 25	1.933	13.80	-11.87	0.7627	3	3	22.00	32
Crocin 12.5 vs. AmpB 50	1.933	22.80	-20.87	0.7627	3	3	38.69	32
Crocin 12.5 vs. AmpB 100	1.933	33.97	-32.03	0.7627	3	3	59.40	32
Crocin 12.5 vs. AmpB 200	1.933	43.00	-41.07	0.7627	3	3	76.15	32
Crocin 12.5 vs. Crocin + AmpB 12.5	1.933	2.633	-0.7000	0.7627	3	3	1.298	32
Crocin 12.5 vs. Crocin + AmpB 25	1.933	19.47	-17.53	0.7627	3	3	32.51	32
Crocin 12.5 vs. Crocin + AmpB 50	1.933	27.50	-25.57	0.7627	3	3	47.41	32
Crocin 12.5 vs. Crocin + AmpB 100	1.933	40.67	-38.73	0.7627	3	3	71.82	32
Crocin 12.5 vs. Crocin + AmpB 200	1.933	47.73	-45.80	0.7627	3	3	84.93	32
Crocin 25 vs. Crocin 50	12.87	21.80	-8.933	0.7627	3	3	16.57	32
Crocin 25 vs. Crocin 100	12.87	31.70	-18.83	0.7627	3	3	34.92	32
Crocin 25 vs. Crocin 200	12.87	37.67	-24.80	0.7627	3	3	45.99	32
Crocin 25 vs. AmpB 12.5	12.87	3.567	9.300	0.7627	3	3	17.24	32
Crocin 25 vs. AmpB 25	12.87	13.80	-0.9333	0.7627	3	3	1.731	32
Crocin 25 vs. AmpB 50	12.87	22.80	-9.933	0.7627	3	3	18.42	32
Crocin 25 vs. AmpB 100	12.87	33.97	-21.10	0.7627	3	3	39.13	32
Crocin 25 vs. AmpB 200	12.87	43.00	-30.13	0.7627	3	3	55.88	32
Crocin 25 vs. Crocin + AmpB 12.5	12.87	2.633	10.23	0.7627	3	3	18.98	32
Crocin 25 vs. Crocin + AmpB 25	12.87	19.47	-6.600	0.7627	3	3	12.24	32
Crocin 25 vs. Crocin + AmpB 50	12.87	27.50	-14.63	0.7627	3	3	27.13	32
Crocin 25 vs. Crocin + AmpB 100	12.87	40.67	-27.80	0.7627	3	3	51.55	32
Crocin 25 vs. Crocin + AmpB 200	12.87	47.73	-34.87	0.7627	3	3	64.65	32
Crocin 50 vs. Crocin 100	21.80	31.70	-9.900	0.7627	3	3	18.36	32
Crocin 50 vs. Crocin 200	21.80	37.67	-15.87	0.7627	3	3	29.42	32
Crocin 50 vs. AmpB 12.5	21.80	3.567	18.23	0.7627	3	3	33.81	32
Crocin 50 vs. AmpB 25	21.80	13.80	8.000	0.7627	3	3	14.83	32
Crocin 50 vs. AmpB 50	21.80	22.80	-1.000	0.7627	3	3	1.854	32
Crocin 50 vs. AmpB 100	21.80	33.97	-12.17	0.7627	3	3	22.56	32
Crocin 50 vs. AmpB 200	21.80	43.00	-21.20	0.7627	3	3	39.31	32
Crocin 50 vs. Crocin + AmpB 12.5	21.80	2.633	19.17	0.7627	3	3	35.54	32
Crocin 50 vs. Crocin + AmpB 25	21.80	19.47	2.333	0.7627	3	3	4.327	32
Crocin 50 vs. Crocin + AmpB 50	21.80	27.50	-5.700	0.7627	3	3	10.57	32
Crocin 50 vs. Crocin + AmpB 100	21.80	40.67	-18.87	0.7627	3	3	34.98	32
Crocin 50 vs. Crocin + AmpB 200	21.80	47.73	-25.93	0.7627	3	3	48.09	32
Crocin 100 vs. Crocin 200	31.70	37.67	-5.967	0.7627	3	3	11.06	32
Crocin 100 vs. AmpB 12.5	31.70	3.567	28.13	0.7627	3	3	52.17	32
Crocin 100 vs. AmpB 25	31.70	13.80	17.90	0.7627	3	3	33.19	32
Crocin 100 vs. AmpB 50	31.70	22.80	8.900	0.7627	3	3	16.50	32
Crocin 100 vs. AmpB 100	31.70	33.97	-2.267	0.7627	3	3	4.203	32
Crocin 100 vs. AmpB 200	31.70	43.00	-11.30	0.7627	3	3	20.95	32
Crocin 100 vs. Crocin + AmpB 12.5	31.70	2.633	29.07	0.7627	3	3	53.90	32
Crocin 100 vs. Crocin + AmpB 25	31.70	19.47	12.23	0.7627	3	3	22.68	32
Crocin 100 vs. Crocin + AmpB 50	31.70	27.50	4.200	0.7627	3	3	7.788	32
Crocin 100 vs. Crocin + AmpB 100	31.70	40.67	-8.967	0.7627	3	3	16.63	32
Crocin 100 vs. Crocin + AmpB 200	31.70	47.73	-16.03	0.7627	3	3	29.73	32
Crocin 200 vs. AmpB 12.5	37.67	3.567	34.10	0.7627	3	3	63.23	32
Crocin 200 vs. AmpB 25	37.67	13.80	23.87	0.7627	3	3	44.26	32
Crocin 200 vs. AmpB 50	37.67	22.80	14.87	0.7627	3	3	27.57	32
Crocin 200 vs. AmpB 100	37.67	33.97	3.700	0.7627	3	3	6.861	32
Crocin 200 vs. AmpB 200	37.67	43.00	-5.333	0.7627	3	3	9.890	32
Crocin 200 vs. Crocin + AmpB 12.5	37.67	2.633	35.03	0.7627	3	3	64.96	32
Crocin 200 vs. Crocin + AmpB 25	37.67	19.47	18.20	0.7627	3	3	33.75	32
Crocin 200 vs. Crocin + AmpB 50	37.67	27.50	10.17	0.7627	3	3	18.85	32
Crocin 200 vs. Crocin + AmpB 100	37.67	40.67	-3.000	0.7627	3	3	5.563	32
Crocin 200 vs. Crocin + AmpB 200	37.67	47.73	-10.07	0.7627	3	3	18.67	32
AmpB 12.5 vs. AmpB 25	3.567	13.80	-10.23	0.7627	3	3	18.98	32
AmpB 12.5 vs. AmpB 50	3.567	22.80	-19.23	0.7627	3	3	35.66	32
AmpB 12.5 vs. AmpB 100	3.567	33.97	-30.40	0.7627	3	3	56.37	32
AmpB 12.5 vs. AmpB 200	3.567	43.00	-39.43	0.7627	3	3	73.12	32
AmpB 12.5 vs. Crocin + AmpB 12.5	3.567	2.633	0.9333	0.7627	3	3	1.731	32
AmpB 12.5 vs. Crocin + AmpB 25	3.567	19.47	-15.90	0.7627	3	3	29.48	32
AmpB 12.5 vs. Crocin + AmpB 50	3.567	27.50	-23.93	0.7627	3	3	44.38	32
AmpB 12.5 vs. Crocin + AmpB 100	3.567	40.67	-37.10	0.7627	3	3	68.79	32
AmpB 12.5 vs. Crocin + AmpB 200	3.567	47.73	-44.17	0.7627	3	3	81.90	32
AmpB 25 vs. AmpB 50	13.80	22.80	-9.000	0.7627	3	3	16.69	32
AmpB 25 vs. AmpB 100	13.80	33.97	-20.17	0.7627	3	3	37.39	32
AmpB 25 vs. AmpB 200	13.80	43.00	-29.20	0.7627	3	3	54.15	32
AmpB 25 vs. Crocin + AmpB 12.5	13.80	2.633	11.17	0.7627	3	3	20.71	32
AmpB 25 vs. Crocin + AmpB 25	13.80	19.47	-5.667	0.7627	3	3	10.51	32
AmpB 25 vs. Crocin + AmpB 50	13.80	27.50	-13.70	0.7627	3	3	25.40	32
AmpB 25 vs. Crocin + AmpB 100	13.80	40.67	-26.87	0.7627	3	3	49.82	32
AmpB 25 vs. Crocin + AmpB 200	13.80	47.73	-33.93	0.7627	3	3	62.92	32
AmpB 50 vs. AmpB 100	22.80	33.97	-11.17	0.7627	3	3	20.71	32
AmpB 50 vs. AmpB 200	22.80	43.00	-20.20	0.7627	3	3	37.46	32
AmpB 50 vs. Crocin + AmpB 12.5	22.80	2.633	20.17	0.7627	3	3	37.39	32
AmpB 50 vs. Crocin + AmpB 25	22.80	19.47	3.333	0.7627	3	3	6.181	32
AmpB 50 vs. Crocin + AmpB 50	22.80	27.50	-4.700	0.7627	3	3	8.715	32
AmpB 50 vs. Crocin + AmpB 100	22.80	40.67	-17.87	0.7627	3	3	33.13	32
AmpB 50 vs. Crocin + AmpB 200	22.80	47.73	-24.93	0.7627	3	3	46.23	32
AmpB 100 vs. AmpB 200	33.97	43.00	-9.033	0.7627	3	3	16.75	32
AmpB 100 vs. Crocin + AmpB 12.5	33.97	2.633	31.33	0.7627	3	3	58.10	32
AmpB 100 vs. Crocin + AmpB 25	33.97	19.47	14.50	0.7627	3	3	26.89	32
AmpB 100 vs. Crocin + AmpB 50	33.97	27.50	6.467	0.7627	3	3	11.99	32
AmpB 100 vs. Crocin + AmpB 100	33.97	40.67	-6.700	0.7627	3	3	12.42	32
AmpB 100 vs. Crocin + AmpB 200	33.97	47.73	-13.77	0.7627	3	3	25.53	32
AmpB 200 vs. Crocin + AmpB 12.5	43.00	2.633	40.37	0.7627	3	3	74.85	32
AmpB 200 vs. Crocin + AmpB 25	43.00	19.47	23.53	0.7627	3	3	43.64	32
AmpB 200 vs. Crocin + AmpB 50	43.00	27.50	15.50	0.7627	3	3	28.74	32
AmpB 200 vs. Crocin + AmpB 100	43.00	40.67	2.333	0.7627	3	3	4.327	32
AmpB 200 vs. Crocin + AmpB 200	43.00	47.73	-4.733	0.7627	3	3	8.777	32
Crocin + AmpB 12.5 vs. Crocin + AmpB 25	2.633	19.47	-16.83	0.7627	3	3	31.21	32
Crocin + AmpB 12.5 vs. Crocin + AmpB 50	2.633	27.50	-24.87	0.7627	3	3	46.11	32
Crocin + AmpB 12.5 vs. Crocin + AmpB 100	2.633	40.67	-38.03	0.7627	3	3	70.52	32
Crocin + AmpB 12.5 vs. Crocin + AmpB 200	2.633	47.73	-45.10	0.7627	3	3	83.63	32
Crocin + AmpB 25 vs. Crocin + AmpB 50	19.47	27.50	-8.033	0.7627	3	3	14.90	32
Crocin + AmpB 25 vs. Crocin + AmpB 100	19.47	40.67	-21.20	0.7627	3	3	39.31	32
Crocin + AmpB 25 vs. Crocin + AmpB 200	19.47	47.73	-28.27	0.7627	3	3	52.41	32
Crocin + AmpB 50 vs. Crocin + AmpB 100	27.50	40.67	-13.17	0.7627	3	3	24.41	32
Crocin + AmpB 50 vs. Crocin + AmpB 200	27.50	47.73	-20.23	0.7627	3	3	37.52	32
Crocin + AmpB 100 vs. Crocin + AmpB 200	40.67	47.73	-7.067	0.7627	3	3	13.10	32
