# Supplementary material for: In silico and in vitro potentials of crocin and amphotericin B on Leishmania major: Multiple synergistic mechanisms of actions
Source: PLoS One. 2023 Sep 8;18(9):e0291322. doi: 10.1371/journal.pone.0291322 (PMC10490900; doi:10.1371/journal.pone.0291322)
Supplement: S1 Dataset — (ZIP) [file pone.0291322.s001.zip › S1 Dataset/Ordinary one-way ANOVA of Nitrites.csv]

Number of families	1
Number of comparisons per family	78
Alpha	0.05
Tukey's multiple comparisons test	Mean Diff.	95.00% CI of diff.	Below threshold?	Summary	Adjusted P Value
Untreated control vs. Crocin 12.5	-0.8000	-2.384 to 0.7844	No	ns	0.8155	A-B
Untreated control vs. Crocin 25	-1.233	-2.818 to 0.3511	No	ns	0.2477	A-C
Untreated control vs. Crocin 50	-8.367	-9.951 to -6.782	Yes	****	<0.0001	A-D
Untreated control vs. Crocin 100	-9.967	-11.55 to -8.382	Yes	****	<0.0001	A-E
Untreated control vs. AmpB 12.5	-2.300	-3.884 to -0.7156	Yes	***	0.0009	A-F
Untreated control vs. AmpB 25	-1.267	-2.851 to 0.3177	No	ns	0.2169	A-G
Untreated control vs. AmpB 50	-8.100	-9.684 to -6.516	Yes	****	<0.0001	A-H
Untreated control vs. AmpB 100	-11.07	-12.65 to -9.482	Yes	****	<0.0001	A-I
Untreated control vs. Crocin + AmpB 12.5	-1.333	-2.918 to 0.2511	No	ns	0.1639	A-J
Untreated control vs. Crocin + AmpB 25	-5.000	-6.584 to -3.416	Yes	****	<0.0001	A-K
Untreated control vs. Crocin + AmpB 50	-10.17	-11.75 to -8.582	Yes	****	<0.0001	A-L
Untreated control vs. Crocin + AmpB 100	-13.23	-14.82 to -11.65	Yes	****	<0.0001	A-M
Crocin 12.5 vs. Crocin 25	-0.4333	-2.018 to 1.151	No	ns	0.9979	B-C
Crocin 12.5 vs. Crocin 50	-7.567	-9.151 to -5.982	Yes	****	<0.0001	B-D
Crocin 12.5 vs. Crocin 100	-9.167	-10.75 to -7.582	Yes	****	<0.0001	B-E
Crocin 12.5 vs. AmpB 12.5	-1.500	-3.084 to 0.08440	No	ns	0.0760	B-F
Crocin 12.5 vs. AmpB 25	-0.4667	-2.051 to 1.118	No	ns	0.9959	B-G
Crocin 12.5 vs. AmpB 50	-7.300	-8.884 to -5.716	Yes	****	<0.0001	B-H
Crocin 12.5 vs. AmpB 100	-10.27	-11.85 to -8.682	Yes	****	<0.0001	B-I
Crocin 12.5 vs. Crocin + AmpB 12.5	-0.5333	-2.118 to 1.051	No	ns	0.9874	B-J
Crocin 12.5 vs. Crocin + AmpB 25	-4.200	-5.784 to -2.616	Yes	****	<0.0001	B-K
Crocin 12.5 vs. Crocin + AmpB 50	-9.367	-10.95 to -7.782	Yes	****	<0.0001	B-L
Crocin 12.5 vs. Crocin + AmpB 100	-12.43	-14.02 to -10.85	Yes	****	<0.0001	B-M
Crocin 25 vs. Crocin 50	-7.133	-8.718 to -5.549	Yes	****	<0.0001	C-D
Crocin 25 vs. Crocin 100	-8.733	-10.32 to -7.149	Yes	****	<0.0001	C-E
Crocin 25 vs. AmpB 12.5	-1.067	-2.651 to 0.5177	No	ns	0.4453	C-F
Crocin 25 vs. AmpB 25	-0.03333	-1.618 to 1.551	No	ns	>0.9999	C-G
Crocin 25 vs. AmpB 50	-6.867	-8.451 to -5.282	Yes	****	<0.0001	C-H
Crocin 25 vs. AmpB 100	-9.833	-11.42 to -8.249	Yes	****	<0.0001	C-I
Crocin 25 vs. Crocin + AmpB 12.5	-0.1000	-1.684 to 1.484	No	ns	>0.9999	C-J
Crocin 25 vs. Crocin + AmpB 25	-3.767	-5.351 to -2.182	Yes	****	<0.0001	C-K
Crocin 25 vs. Crocin + AmpB 50	-8.933	-10.52 to -7.349	Yes	****	<0.0001	C-L
Crocin 25 vs. Crocin + AmpB 100	-12.00	-13.58 to -10.42	Yes	****	<0.0001	C-M
Crocin 50 vs. Crocin 100	-1.600	-3.184 to -0.01560	Yes	*	0.0462	D-E
Crocin 50 vs. AmpB 12.5	6.067	4.482 to 7.651	Yes	****	<0.0001	D-F
Crocin 50 vs. AmpB 25	7.100	5.516 to 8.684	Yes	****	<0.0001	D-G
Crocin 50 vs. AmpB 50	0.2667	-1.318 to 1.851	No	ns	>0.9999	D-H
Crocin 50 vs. AmpB 100	-2.700	-4.284 to -1.116	Yes	****	<0.0001	D-I
Crocin 50 vs. Crocin + AmpB 12.5	7.033	5.449 to 8.618	Yes	****	<0.0001	D-J
Crocin 50 vs. Crocin + AmpB 25	3.367	1.782 to 4.951	Yes	****	<0.0001	D-K
Crocin 50 vs. Crocin + AmpB 50	-1.800	-3.384 to -0.2156	Yes	*	0.0160	D-L
Crocin 50 vs. Crocin + AmpB 100	-4.867	-6.451 to -3.282	Yes	****	<0.0001	D-M
Crocin 100 vs. AmpB 12.5	7.667	6.082 to 9.251	Yes	****	<0.0001	E-F
Crocin 100 vs. AmpB 25	8.700	7.116 to 10.28	Yes	****	<0.0001	E-G
Crocin 100 vs. AmpB 50	1.867	0.2823 to 3.451	Yes	*	0.0111	E-H
Crocin 100 vs. AmpB 100	-1.100	-2.684 to 0.4844	No	ns	0.4006	E-I
Crocin 100 vs. Crocin + AmpB 12.5	8.633	7.049 to 10.22	Yes	****	<0.0001	E-J
Crocin 100 vs. Crocin + AmpB 25	4.967	3.382 to 6.551	Yes	****	<0.0001	E-K
Crocin 100 vs. Crocin + AmpB 50	-0.2000	-1.784 to 1.384	No	ns	>0.9999	E-L
Crocin 100 vs. Crocin + AmpB 100	-3.267	-4.851 to -1.682	Yes	****	<0.0001	E-M
AmpB 12.5 vs. AmpB 25	1.033	-0.5511 to 2.618	No	ns	0.4919	F-G
AmpB 12.5 vs. AmpB 50	-5.800	-7.384 to -4.216	Yes	****	<0.0001	F-H
AmpB 12.5 vs. AmpB 100	-8.767	-10.35 to -7.182	Yes	****	<0.0001	F-I
AmpB 12.5 vs. Crocin + AmpB 12.5	0.9667	-0.6177 to 2.551	No	ns	0.5886	F-J
AmpB 12.5 vs. Crocin + AmpB 25	-2.700	-4.284 to -1.116	Yes	****	<0.0001	F-K
AmpB 12.5 vs. Crocin + AmpB 50	-7.867	-9.451 to -6.282	Yes	****	<0.0001	F-L
AmpB 12.5 vs. Crocin + AmpB 100	-10.93	-12.52 to -9.349	Yes	****	<0.0001	F-M
AmpB 25 vs. AmpB 50	-6.833	-8.418 to -5.249	Yes	****	<0.0001	G-H
AmpB 25 vs. AmpB 100	-9.800	-11.38 to -8.216	Yes	****	<0.0001	G-I
AmpB 25 vs. Crocin + AmpB 12.5	-0.06667	-1.651 to 1.518	No	ns	>0.9999	G-J
AmpB 25 vs. Crocin + AmpB 25	-3.733	-5.318 to -2.149	Yes	****	<0.0001	G-K
AmpB 25 vs. Crocin + AmpB 50	-8.900	-10.48 to -7.316	Yes	****	<0.0001	G-L
AmpB 25 vs. Crocin + AmpB 100	-11.97	-13.55 to -10.38	Yes	****	<0.0001	G-M
AmpB 50 vs. AmpB 100	-2.967	-4.551 to -1.382	Yes	****	<0.0001	H-I
AmpB 50 vs. Crocin + AmpB 12.5	6.767	5.182 to 8.351	Yes	****	<0.0001	H-J
AmpB 50 vs. Crocin + AmpB 25	3.100	1.516 to 4.684	Yes	****	<0.0001	H-K
AmpB 50 vs. Crocin + AmpB 50	-2.067	-3.651 to -0.4823	Yes	**	0.0036	H-L
AmpB 50 vs. Crocin + AmpB 100	-5.133	-6.718 to -3.549	Yes	****	<0.0001	H-M
AmpB 100 vs. Crocin + AmpB 12.5	9.733	8.149 to 11.32	Yes	****	<0.0001	I-J
AmpB 100 vs. Crocin + AmpB 25	6.067	4.482 to 7.651	Yes	****	<0.0001	I-K
AmpB 100 vs. Crocin + AmpB 50	0.9000	-0.6844 to 2.484	No	ns	0.6850	I-L
AmpB 100 vs. Crocin + AmpB 100	-2.167	-3.751 to -0.5823	Yes	**	0.0020	I-M
Crocin + AmpB 12.5 vs. Crocin + AmpB 25	-3.667	-5.251 to -2.082	Yes	****	<0.0001	J-K
Crocin + AmpB 12.5 vs. Crocin + AmpB 50	-8.833	-10.42 to -7.249	Yes	****	<0.0001	J-L
Crocin + AmpB 12.5 vs. Crocin + AmpB 100	-11.90	-13.48 to -10.32	Yes	****	<0.0001	J-M
Crocin + AmpB 25 vs. Crocin + AmpB 50	-5.167	-6.751 to -3.582	Yes	****	<0.0001	K-L
Crocin + AmpB 25 vs. Crocin + AmpB 100	-8.233	-9.818 to -6.649	Yes	****	<0.0001	K-M
Crocin + AmpB 50 vs. Crocin + AmpB 100	-3.067	-4.651 to -1.482	Yes	****	<0.0001	L-M
Test details	Mean 1	Mean 2	Mean Diff.	SE of diff.	n1	n2	q	DF
Untreated control vs. Crocin 12.5	10.30	11.10	-0.8000	0.4360	3	3	2.595	26
Untreated control vs. Crocin 25	10.30	11.53	-1.233	0.4360	3	3	4.001	26
Untreated control vs. Crocin 50	10.30	18.67	-8.367	0.4360	3	3	27.14	26
Untreated control vs. Crocin 100	10.30	20.27	-9.967	0.4360	3	3	32.33	26
Untreated control vs. AmpB 12.5	10.30	12.60	-2.300	0.4360	3	3	7.461	26
Untreated control vs. AmpB 25	10.30	11.57	-1.267	0.4360	3	3	4.109	26
Untreated control vs. AmpB 50	10.30	18.40	-8.100	0.4360	3	3	26.27	26
Untreated control vs. AmpB 100	10.30	21.37	-11.07	0.4360	3	3	35.90	26
Untreated control vs. Crocin + AmpB 12.5	10.30	11.63	-1.333	0.4360	3	3	4.325	26
Untreated control vs. Crocin + AmpB 25	10.30	15.30	-5.000	0.4360	3	3	16.22	26
Untreated control vs. Crocin + AmpB 50	10.30	20.47	-10.17	0.4360	3	3	32.98	26
Untreated control vs. Crocin + AmpB 100	10.30	23.53	-13.23	0.4360	3	3	42.92	26
Crocin 12.5 vs. Crocin 25	11.10	11.53	-0.4333	0.4360	3	3	1.406	26
Crocin 12.5 vs. Crocin 50	11.10	18.67	-7.567	0.4360	3	3	24.54	26
Crocin 12.5 vs. Crocin 100	11.10	20.27	-9.167	0.4360	3	3	29.73	26
Crocin 12.5 vs. AmpB 12.5	11.10	12.60	-1.500	0.4360	3	3	4.866	26
Crocin 12.5 vs. AmpB 25	11.10	11.57	-0.4667	0.4360	3	3	1.514	26
Crocin 12.5 vs. AmpB 50	11.10	18.40	-7.300	0.4360	3	3	23.68	26
Crocin 12.5 vs. AmpB 100	11.10	21.37	-10.27	0.4360	3	3	33.30	26
Crocin 12.5 vs. Crocin + AmpB 12.5	11.10	11.63	-0.5333	0.4360	3	3	1.730	26
Crocin 12.5 vs. Crocin + AmpB 25	11.10	15.30	-4.200	0.4360	3	3	13.62	26
Crocin 12.5 vs. Crocin + AmpB 50	11.10	20.47	-9.367	0.4360	3	3	30.38	26
Crocin 12.5 vs. Crocin + AmpB 100	11.10	23.53	-12.43	0.4360	3	3	40.33	26
Crocin 25 vs. Crocin 50	11.53	18.67	-7.133	0.4360	3	3	23.14	26
Crocin 25 vs. Crocin 100	11.53	20.27	-8.733	0.4360	3	3	28.33	26
Crocin 25 vs. AmpB 12.5	11.53	12.60	-1.067	0.4360	3	3	3.460	26
Crocin 25 vs. AmpB 25	11.53	11.57	-0.03333	0.4360	3	3	0.1081	26
Crocin 25 vs. AmpB 50	11.53	18.40	-6.867	0.4360	3	3	22.27	26
Crocin 25 vs. AmpB 100	11.53	21.37	-9.833	0.4360	3	3	31.90	26
Crocin 25 vs. Crocin + AmpB 12.5	11.53	11.63	-0.1000	0.4360	3	3	0.3244	26
Crocin 25 vs. Crocin + AmpB 25	11.53	15.30	-3.767	0.4360	3	3	12.22	26
Crocin 25 vs. Crocin + AmpB 50	11.53	20.47	-8.933	0.4360	3	3	28.98	26
Crocin 25 vs. Crocin + AmpB 100	11.53	23.53	-12.00	0.4360	3	3	38.92	26
Crocin 50 vs. Crocin 100	18.67	20.27	-1.600	0.4360	3	3	5.190	26
Crocin 50 vs. AmpB 12.5	18.67	12.60	6.067	0.4360	3	3	19.68	26
Crocin 50 vs. AmpB 25	18.67	11.57	7.100	0.4360	3	3	23.03	26
Crocin 50 vs. AmpB 50	18.67	18.40	0.2667	0.4360	3	3	0.8650	26
Crocin 50 vs. AmpB 100	18.67	21.37	-2.700	0.4360	3	3	8.758	26
Crocin 50 vs. Crocin + AmpB 12.5	18.67	11.63	7.033	0.4360	3	3	22.81	26
Crocin 50 vs. Crocin + AmpB 25	18.67	15.30	3.367	0.4360	3	3	10.92	26
Crocin 50 vs. Crocin + AmpB 50	18.67	20.47	-1.800	0.4360	3	3	5.839	26
Crocin 50 vs. Crocin + AmpB 100	18.67	23.53	-4.867	0.4360	3	3	15.79	26
Crocin 100 vs. AmpB 12.5	20.27	12.60	7.667	0.4360	3	3	24.87	26
Crocin 100 vs. AmpB 25	20.27	11.57	8.700	0.4360	3	3	28.22	26
Crocin 100 vs. AmpB 50	20.27	18.40	1.867	0.4360	3	3	6.055	26
Crocin 100 vs. AmpB 100	20.27	21.37	-1.100	0.4360	3	3	3.568	26
Crocin 100 vs. Crocin + AmpB 12.5	20.27	11.63	8.633	0.4360	3	3	28.00	26
Crocin 100 vs. Crocin + AmpB 25	20.27	15.30	4.967	0.4360	3	3	16.11	26
Crocin 100 vs. Crocin + AmpB 50	20.27	20.47	-0.2000	0.4360	3	3	0.6487	26
Crocin 100 vs. Crocin + AmpB 100	20.27	23.53	-3.267	0.4360	3	3	10.60	26
AmpB 12.5 vs. AmpB 25	12.60	11.57	1.033	0.4360	3	3	3.352	26
AmpB 12.5 vs. AmpB 50	12.60	18.40	-5.800	0.4360	3	3	18.81	26
AmpB 12.5 vs. AmpB 100	12.60	21.37	-8.767	0.4360	3	3	28.44	26
AmpB 12.5 vs. Crocin + AmpB 12.5	12.60	11.63	0.9667	0.4360	3	3	3.136	26
AmpB 12.5 vs. Crocin + AmpB 25	12.60	15.30	-2.700	0.4360	3	3	8.758	26
AmpB 12.5 vs. Crocin + AmpB 50	12.60	20.47	-7.867	0.4360	3	3	25.52	26
AmpB 12.5 vs. Crocin + AmpB 100	12.60	23.53	-10.93	0.4360	3	3	35.46	26
AmpB 25 vs. AmpB 50	11.57	18.40	-6.833	0.4360	3	3	22.17	26
AmpB 25 vs. AmpB 100	11.57	21.37	-9.800	0.4360	3	3	31.79	26
AmpB 25 vs. Crocin + AmpB 12.5	11.57	11.63	-0.06667	0.4360	3	3	0.2162	26
AmpB 25 vs. Crocin + AmpB 25	11.57	15.30	-3.733	0.4360	3	3	12.11	26
AmpB 25 vs. Crocin + AmpB 50	11.57	20.47	-8.900	0.4360	3	3	28.87	26
AmpB 25 vs. Crocin + AmpB 100	11.57	23.53	-11.97	0.4360	3	3	38.82	26
AmpB 50 vs. AmpB 100	18.40	21.37	-2.967	0.4360	3	3	9.623	26
AmpB 50 vs. Crocin + AmpB 12.5	18.40	11.63	6.767	0.4360	3	3	21.95	26
AmpB 50 vs. Crocin + AmpB 25	18.40	15.30	3.100	0.4360	3	3	10.06	26
AmpB 50 vs. Crocin + AmpB 50	18.40	20.47	-2.067	0.4360	3	3	6.704	26
AmpB 50 vs. Crocin + AmpB 100	18.40	23.53	-5.133	0.4360	3	3	16.65	26
AmpB 100 vs. Crocin + AmpB 12.5	21.37	11.63	9.733	0.4360	3	3	31.57	26
AmpB 100 vs. Crocin + AmpB 25	21.37	15.30	6.067	0.4360	3	3	19.68	26
AmpB 100 vs. Crocin + AmpB 50	21.37	20.47	0.9000	0.4360	3	3	2.919	26
AmpB 100 vs. Crocin + AmpB 100	21.37	23.53	-2.167	0.4360	3	3	7.028	26
Crocin + AmpB 12.5 vs. Crocin + AmpB 25	11.63	15.30	-3.667	0.4360	3	3	11.89	26
Crocin + AmpB 12.5 vs. Crocin + AmpB 50	11.63	20.47	-8.833	0.4360	3	3	28.65	26
Crocin + AmpB 12.5 vs. Crocin + AmpB 100	11.63	23.53	-11.90	0.4360	3	3	38.60	26
Crocin + AmpB 25 vs. Crocin + AmpB 50	15.30	20.47	-5.167	0.4360	3	3	16.76	26
Crocin + AmpB 25 vs. Crocin + AmpB 100	15.30	23.53	-8.233	0.4360	3	3	26.71	26
Crocin + AmpB 50 vs. Crocin + AmpB 100	20.47	23.53	-3.067	0.4360	3	3	9.947	26
