# Supplementary material for: In silico and in vitro potentials of crocin and amphotericin B on Leishmania major: Multiple synergistic mechanisms of actions
Source: PLoS One. 2023 Sep 8;18(9):e0291322. doi: 10.1371/journal.pone.0291322 (PMC10490900; doi:10.1371/journal.pone.0291322)
Supplement: S1 Dataset — (ZIP) [file pone.0291322.s001.zip › S1 Dataset/Ordinary one-way ANOVA of ROS.csv]

Number of families	1
Number of comparisons per family	45
Alpha	0.05
Tukey's multiple comparisons test	Mean Diff.	95.00% CI of diff.	Below threshold?	Summary	Adjusted P Value
Untreated control vs. Crocin 25	-1.300	-3.522 to 0.9218	No	ns	0.4505	A-B
Untreated control vs. Crocin 50	-11.55	-13.77 to -9.328	Yes	****	<0.0001	A-C
Untreated control vs. Crocin 100	-24.00	-26.22 to -21.78	Yes	****	<0.0001	A-D
Untreated control vs. AmpB 25	-4.800	-7.022 to -2.578	Yes	***	0.0002	A-E
Untreated control vs. AmpB 50	-15.05	-17.27 to -12.83	Yes	****	<0.0001	A-F
Untreated control vs. AmpB 100	-25.30	-27.52 to -23.08	Yes	****	<0.0001	A-G
Untreated control vs. Crocin + AmpB 25	-11.20	-13.42 to -8.978	Yes	****	<0.0001	A-H
Untreated control vs. Crocin + AmpB 50	-20.60	-22.82 to -18.38	Yes	****	<0.0001	A-I
Untreated control vs. Crocin + AmpB 100	-30.40	-32.62 to -28.18	Yes	****	<0.0001	A-J
Crocin 25 vs. Crocin 50	-10.25	-12.47 to -8.028	Yes	****	<0.0001	B-C
Crocin 25 vs. Crocin 100	-22.70	-24.92 to -20.48	Yes	****	<0.0001	B-D
Crocin 25 vs. AmpB 25	-3.500	-5.722 to -1.278	Yes	**	0.0023	B-E
Crocin 25 vs. AmpB 50	-13.75	-15.97 to -11.53	Yes	****	<0.0001	B-F
Crocin 25 vs. AmpB 100	-24.00	-26.22 to -21.78	Yes	****	<0.0001	B-G
Crocin 25 vs. Crocin + AmpB 25	-9.900	-12.12 to -7.678	Yes	****	<0.0001	B-H
Crocin 25 vs. Crocin + AmpB 50	-19.30	-21.52 to -17.08	Yes	****	<0.0001	B-I
Crocin 25 vs. Crocin + AmpB 100	-29.10	-31.32 to -26.88	Yes	****	<0.0001	B-J
Crocin 50 vs. Crocin 100	-12.45	-14.67 to -10.23	Yes	****	<0.0001	C-D
Crocin 50 vs. AmpB 25	6.750	4.528 to 8.972	Yes	****	<0.0001	C-E
Crocin 50 vs. AmpB 50	-3.500	-5.722 to -1.278	Yes	**	0.0023	C-F
Crocin 50 vs. AmpB 100	-13.75	-15.97 to -11.53	Yes	****	<0.0001	C-G
Crocin 50 vs. Crocin + AmpB 25	0.3500	-1.872 to 2.572	No	ns	0.9995	C-H
Crocin 50 vs. Crocin + AmpB 50	-9.050	-11.27 to -6.828	Yes	****	<0.0001	C-I
Crocin 50 vs. Crocin + AmpB 100	-18.85	-21.07 to -16.63	Yes	****	<0.0001	C-J
Crocin 100 vs. AmpB 25	19.20	16.98 to 21.42	Yes	****	<0.0001	D-E
Crocin 100 vs. AmpB 50	8.950	6.728 to 11.17	Yes	****	<0.0001	D-F
Crocin 100 vs. AmpB 100	-1.300	-3.522 to 0.9218	No	ns	0.4505	D-G
Crocin 100 vs. Crocin + AmpB 25	12.80	10.58 to 15.02	Yes	****	<0.0001	D-H
Crocin 100 vs. Crocin + AmpB 50	3.400	1.178 to 5.622	Yes	**	0.0028	D-I
Crocin 100 vs. Crocin + AmpB 100	-6.400	-8.622 to -4.178	Yes	****	<0.0001	D-J
AmpB 25 vs. AmpB 50	-10.25	-12.47 to -8.028	Yes	****	<0.0001	E-F
AmpB 25 vs. AmpB 100	-20.50	-22.72 to -18.28	Yes	****	<0.0001	E-G
AmpB 25 vs. Crocin + AmpB 25	-6.400	-8.622 to -4.178	Yes	****	<0.0001	E-H
AmpB 25 vs. Crocin + AmpB 50	-15.80	-18.02 to -13.58	Yes	****	<0.0001	E-I
AmpB 25 vs. Crocin + AmpB 100	-25.60	-27.82 to -23.38	Yes	****	<0.0001	E-J
AmpB 50 vs. AmpB 100	-10.25	-12.47 to -8.028	Yes	****	<0.0001	F-G
AmpB 50 vs. Crocin + AmpB 25	3.850	1.628 to 6.072	Yes	**	0.0011	F-H
AmpB 50 vs. Crocin + AmpB 50	-5.550	-7.772 to -3.328	Yes	****	<0.0001	F-I
AmpB 50 vs. Crocin + AmpB 100	-15.35	-17.57 to -13.13	Yes	****	<0.0001	F-J
AmpB 100 vs. Crocin + AmpB 25	14.10	11.88 to 16.32	Yes	****	<0.0001	G-H
AmpB 100 vs. Crocin + AmpB 50	4.700	2.478 to 6.922	Yes	***	0.0002	G-I
AmpB 100 vs. Crocin + AmpB 100	-5.100	-7.322 to -2.878	Yes	****	<0.0001	G-J
Crocin + AmpB 25 vs. Crocin + AmpB 50	-9.400	-11.62 to -7.178	Yes	****	<0.0001	H-I
Crocin + AmpB 25 vs. Crocin + AmpB 100	-19.20	-21.42 to -16.98	Yes	****	<0.0001	H-J
Crocin + AmpB 50 vs. Crocin + AmpB 100	-9.800	-12.02 to -7.578	Yes	****	<0.0001	I-J
Test details	Mean 1	Mean 2	Mean Diff.	SE of diff.	n1	n2	q	DF
Untreated control vs. Crocin 25	7.600	8.900	-1.300	0.5612	2	2	3.276	10
Untreated control vs. Crocin 50	7.600	19.15	-11.55	0.5612	2	2	29.10	10
Untreated control vs. Crocin 100	7.600	31.60	-24.00	0.5612	2	2	60.47	10
Untreated control vs. AmpB 25	7.600	12.40	-4.800	0.5612	2	2	12.09	10
Untreated control vs. AmpB 50	7.600	22.65	-15.05	0.5612	2	2	37.92	10
Untreated control vs. AmpB 100	7.600	32.90	-25.30	0.5612	2	2	63.75	10
Untreated control vs. Crocin + AmpB 25	7.600	18.80	-11.20	0.5612	2	2	28.22	10
Untreated control vs. Crocin + AmpB 50	7.600	28.20	-20.60	0.5612	2	2	51.91	10
Untreated control vs. Crocin + AmpB 100	7.600	38.00	-30.40	0.5612	2	2	76.60	10
Crocin 25 vs. Crocin 50	8.900	19.15	-10.25	0.5612	2	2	25.83	10
Crocin 25 vs. Crocin 100	8.900	31.60	-22.70	0.5612	2	2	57.20	10
Crocin 25 vs. AmpB 25	8.900	12.40	-3.500	0.5612	2	2	8.819	10
Crocin 25 vs. AmpB 50	8.900	22.65	-13.75	0.5612	2	2	34.65	10
Crocin 25 vs. AmpB 100	8.900	32.90	-24.00	0.5612	2	2	60.47	10
Crocin 25 vs. Crocin + AmpB 25	8.900	18.80	-9.900	0.5612	2	2	24.95	10
Crocin 25 vs. Crocin + AmpB 50	8.900	28.20	-19.30	0.5612	2	2	48.63	10
Crocin 25 vs. Crocin + AmpB 100	8.900	38.00	-29.10	0.5612	2	2	73.33	10
Crocin 50 vs. Crocin 100	19.15	31.60	-12.45	0.5612	2	2	31.37	10
Crocin 50 vs. AmpB 25	19.15	12.40	6.750	0.5612	2	2	17.01	10
Crocin 50 vs. AmpB 50	19.15	22.65	-3.500	0.5612	2	2	8.819	10
Crocin 50 vs. AmpB 100	19.15	32.90	-13.75	0.5612	2	2	34.65	10
Crocin 50 vs. Crocin + AmpB 25	19.15	18.80	0.3500	0.5612	2	2	0.8819	10
Crocin 50 vs. Crocin + AmpB 50	19.15	28.20	-9.050	0.5612	2	2	22.80	10
Crocin 50 vs. Crocin + AmpB 100	19.15	38.00	-18.85	0.5612	2	2	47.50	10
Crocin 100 vs. AmpB 25	31.60	12.40	19.20	0.5612	2	2	48.38	10
Crocin 100 vs. AmpB 50	31.60	22.65	8.950	0.5612	2	2	22.55	10
Crocin 100 vs. AmpB 100	31.60	32.90	-1.300	0.5612	2	2	3.276	10
Crocin 100 vs. Crocin + AmpB 25	31.60	18.80	12.80	0.5612	2	2	32.25	10
Crocin 100 vs. Crocin + AmpB 50	31.60	28.20	3.400	0.5612	2	2	8.567	10
Crocin 100 vs. Crocin + AmpB 100	31.60	38.00	-6.400	0.5612	2	2	16.13	10
AmpB 25 vs. AmpB 50	12.40	22.65	-10.25	0.5612	2	2	25.83	10
AmpB 25 vs. AmpB 100	12.40	32.90	-20.50	0.5612	2	2	51.66	10
AmpB 25 vs. Crocin + AmpB 25	12.40	18.80	-6.400	0.5612	2	2	16.13	10
AmpB 25 vs. Crocin + AmpB 50	12.40	28.20	-15.80	0.5612	2	2	39.81	10
AmpB 25 vs. Crocin + AmpB 100	12.40	38.00	-25.60	0.5612	2	2	64.51	10
AmpB 50 vs. AmpB 100	22.65	32.90	-10.25	0.5612	2	2	25.83	10
AmpB 50 vs. Crocin + AmpB 25	22.65	18.80	3.850	0.5612	2	2	9.701	10
AmpB 50 vs. Crocin + AmpB 50	22.65	28.20	-5.550	0.5612	2	2	13.98	10
AmpB 50 vs. Crocin + AmpB 100	22.65	38.00	-15.35	0.5612	2	2	38.68	10
AmpB 100 vs. Crocin + AmpB 25	32.90	18.80	14.10	0.5612	2	2	35.53	10
AmpB 100 vs. Crocin + AmpB 50	32.90	28.20	4.700	0.5612	2	2	11.84	10
AmpB 100 vs. Crocin + AmpB 100	32.90	38.00	-5.100	0.5612	2	2	12.85	10
Crocin + AmpB 25 vs. Crocin + AmpB 50	18.80	28.20	-9.400	0.5612	2	2	23.69	10
Crocin + AmpB 25 vs. Crocin + AmpB 100	18.80	38.00	-19.20	0.5612	2	2	48.38	10
Crocin + AmpB 50 vs. Crocin + AmpB 100	28.20	38.00	-9.800	0.5612	2	2	24.69	10
