# Supplementary material for: In silico and in vitro potentials of crocin and amphotericin B on Leishmania major: Multiple synergistic mechanisms of actions
Source: PLoS One. 2023 Sep 8;18(9):e0291322. doi: 10.1371/journal.pone.0291322 (PMC10490900; doi:10.1371/journal.pone.0291322)
Supplement: S1 Dataset — (ZIP) [file pone.0291322.s001.zip › S1 Dataset/Ordinary one-way ANOVA of STAT1.csv]

Number of families	1
Number of comparisons per family	78
Alpha	0.01
Šídák's multiple comparisons test	Mean Diff.	99.00% CI of diff.	Below threshold?	Summary	Adjusted P Value
Control vs. AmpB 100	-0.7467	-1.061 to -0.4320	Yes	****	<0.0001	A-B
Control vs. AmpB 50	-0.4333	-0.7480 to -0.1187	Yes	***	0.0001	A-C
Control vs. AmpB 25	-0.3333	-0.6480 to -0.01867	Yes	**	0.0050	A-D
Control vs. AmpB 12.5	-0.1333	-0.4480 to 0.1813	No	ns	0.9959	A-E
Control vs. Crocin 100	-0.7333	-1.048 to -0.4187	Yes	****	<0.0001	A-F
Control vs. Crocin 50	-0.5033	-0.8180 to -0.1887	Yes	****	<0.0001	A-G
Control vs. Crocin 25	-0.2733	-0.5880 to 0.04133	No	*	0.0461	A-H
Control vs. Crocin 12.5	-0.2000	-0.5147 to 0.1147	No	ns	0.4803	A-I
Control vs. Crocin + AmpB 100	-1.407	-1.721 to -1.092	Yes	****	<0.0001	A-J
Control vs. Crocin + AmpB 50	-1.100	-1.415 to -0.7853	Yes	****	<0.0001	A-K
Control vs. Crocin + AmpB 25	-0.6967	-1.011 to -0.3820	Yes	****	<0.0001	A-L
Control vs. Crocin + AmpB 12.5	-0.4467	-0.7613 to -0.1320	Yes	****	<0.0001	A-M
AmpB 100 vs. AmpB 50	0.3133	-0.001334 to 0.6280	No	*	0.0105	B-C
AmpB 100 vs. AmpB 25	0.4133	0.09867 to 0.7280	Yes	***	0.0002	B-D
AmpB 100 vs. AmpB 12.5	0.6133	0.2987 to 0.9280	Yes	****	<0.0001	B-E
AmpB 100 vs. Crocin 100	0.01333	-0.3013 to 0.3280	No	ns	>0.9999	B-F
AmpB 100 vs. Crocin 50	0.2433	-0.07133 to 0.5580	No	ns	0.1323	B-G
AmpB 100 vs. Crocin 25	0.4733	0.1587 to 0.7880	Yes	****	<0.0001	B-H
AmpB 100 vs. Crocin 12.5	0.5467	0.2320 to 0.8613	Yes	****	<0.0001	B-I
AmpB 100 vs. Crocin + AmpB 100	-0.6600	-0.9747 to -0.3453	Yes	****	<0.0001	B-J
AmpB 100 vs. Crocin + AmpB 50	-0.3533	-0.6680 to -0.03867	Yes	**	0.0023	B-K
AmpB 100 vs. Crocin + AmpB 25	0.05000	-0.2647 to 0.3647	No	ns	>0.9999	B-L
AmpB 100 vs. Crocin + AmpB 12.5	0.3000	-0.01467 to 0.6147	No	*	0.0173	B-M
AmpB 50 vs. AmpB 25	0.1000	-0.2147 to 0.4147	No	ns	>0.9999	C-D
AmpB 50 vs. AmpB 12.5	0.3000	-0.01467 to 0.6147	No	*	0.0173	C-E
AmpB 50 vs. Crocin 100	-0.3000	-0.6147 to 0.01467	No	*	0.0173	C-F
AmpB 50 vs. Crocin 50	-0.07000	-0.3847 to 0.2447	No	ns	>0.9999	C-G
AmpB 50 vs. Crocin 25	0.1600	-0.1547 to 0.4747	No	ns	0.9129	C-H
AmpB 50 vs. Crocin 12.5	0.2333	-0.08133 to 0.5480	No	ns	0.1841	C-I
AmpB 50 vs. Crocin + AmpB 100	-0.9733	-1.288 to -0.6587	Yes	****	<0.0001	C-J
AmpB 50 vs. Crocin + AmpB 50	-0.6667	-0.9813 to -0.3520	Yes	****	<0.0001	C-K
AmpB 50 vs. Crocin + AmpB 25	-0.2633	-0.5780 to 0.05133	No	ns	0.0660	C-L
AmpB 50 vs. Crocin + AmpB 12.5	-0.01333	-0.3280 to 0.3013	No	ns	>0.9999	C-M
AmpB 25 vs. AmpB 12.5	0.2000	-0.1147 to 0.5147	No	ns	0.4803	D-E
AmpB 25 vs. Crocin 100	-0.4000	-0.7147 to -0.08533	Yes	***	0.0004	D-F
AmpB 25 vs. Crocin 50	-0.1700	-0.4847 to 0.1447	No	ns	0.8305	D-G
AmpB 25 vs. Crocin 25	0.06000	-0.2547 to 0.3747	No	ns	>0.9999	D-H
AmpB 25 vs. Crocin 12.5	0.1333	-0.1813 to 0.4480	No	ns	0.9959	D-I
AmpB 25 vs. Crocin + AmpB 100	-1.073	-1.388 to -0.7587	Yes	****	<0.0001	D-J
AmpB 25 vs. Crocin + AmpB 50	-0.7667	-1.081 to -0.4520	Yes	****	<0.0001	D-K
AmpB 25 vs. Crocin + AmpB 25	-0.3633	-0.6780 to -0.04867	Yes	**	0.0016	D-L
AmpB 25 vs. Crocin + AmpB 12.5	-0.1133	-0.4280 to 0.2013	No	ns	>0.9999	D-M
AmpB 12.5 vs. Crocin 100	-0.6000	-0.9147 to -0.2853	Yes	****	<0.0001	E-F
AmpB 12.5 vs. Crocin 50	-0.3700	-0.6847 to -0.05533	Yes	**	0.0013	E-G
AmpB 12.5 vs. Crocin 25	-0.1400	-0.4547 to 0.1747	No	ns	0.9891	E-H
AmpB 12.5 vs. Crocin 12.5	-0.06667	-0.3813 to 0.2480	No	ns	>0.9999	E-I
AmpB 12.5 vs. Crocin + AmpB 100	-1.273	-1.588 to -0.9587	Yes	****	<0.0001	E-J
AmpB 12.5 vs. Crocin + AmpB 50	-0.9667	-1.281 to -0.6520	Yes	****	<0.0001	E-K
AmpB 12.5 vs. Crocin + AmpB 25	-0.5633	-0.8780 to -0.2487	Yes	****	<0.0001	E-L
AmpB 12.5 vs. Crocin + AmpB 12.5	-0.3133	-0.6280 to 0.001334	No	*	0.0105	E-M
Crocin 100 vs. Crocin 50	0.2300	-0.08467 to 0.5447	No	ns	0.2048	F-G
Crocin 100 vs. Crocin 25	0.4600	0.1453 to 0.7747	Yes	****	<0.0001	F-H
Crocin 100 vs. Crocin 12.5	0.5333	0.2187 to 0.8480	Yes	****	<0.0001	F-I
Crocin 100 vs. Crocin + AmpB 100	-0.6733	-0.9880 to -0.3587	Yes	****	<0.0001	F-J
Crocin 100 vs. Crocin + AmpB 50	-0.3667	-0.6813 to -0.05200	Yes	**	0.0014	F-K
Crocin 100 vs. Crocin + AmpB 25	0.03667	-0.2780 to 0.3513	No	ns	>0.9999	F-L
Crocin 100 vs. Crocin + AmpB 12.5	0.2867	-0.02800 to 0.6013	No	*	0.0283	F-M
Crocin 50 vs. Crocin 25	0.2300	-0.08467 to 0.5447	No	ns	0.2048	G-H
Crocin 50 vs. Crocin 12.5	0.3033	-0.01133 to 0.6180	No	*	0.0153	G-I
Crocin 50 vs. Crocin + AmpB 100	-0.9033	-1.218 to -0.5887	Yes	****	<0.0001	G-J
Crocin 50 vs. Crocin + AmpB 50	-0.5967	-0.9113 to -0.2820	Yes	****	<0.0001	G-K
Crocin 50 vs. Crocin + AmpB 25	-0.1933	-0.5080 to 0.1213	No	ns	0.5600	G-L
Crocin 50 vs. Crocin + AmpB 12.5	0.05667	-0.2580 to 0.3713	No	ns	>0.9999	G-M
Crocin 25 vs. Crocin 12.5	0.07333	-0.2413 to 0.3880	No	ns	>0.9999	H-I
Crocin 25 vs. Crocin + AmpB 100	-1.133	-1.448 to -0.8187	Yes	****	<0.0001	H-J
Crocin 25 vs. Crocin + AmpB 50	-0.8267	-1.141 to -0.5120	Yes	****	<0.0001	H-K
Crocin 25 vs. Crocin + AmpB 25	-0.4233	-0.7380 to -0.1087	Yes	***	0.0002	H-L
Crocin 25 vs. Crocin + AmpB 12.5	-0.1733	-0.4880 to 0.1413	No	ns	0.7967	H-M
Crocin 12.5 vs. Crocin + AmpB 100	-1.207	-1.521 to -0.8920	Yes	****	<0.0001	I-J
Crocin 12.5 vs. Crocin + AmpB 50	-0.9000	-1.215 to -0.5853	Yes	****	<0.0001	I-K
Crocin 12.5 vs. Crocin + AmpB 25	-0.4967	-0.8113 to -0.1820	Yes	****	<0.0001	I-L
Crocin 12.5 vs. Crocin + AmpB 12.5	-0.2467	-0.5613 to 0.06800	No	ns	0.1181	I-M
Crocin + AmpB 100 vs. Crocin + AmpB 50	0.3067	-0.008001 to 0.6213	No	*	0.0135	J-K
Crocin + AmpB 100 vs. Crocin + AmpB 25	0.7100	0.3953 to 1.025	Yes	****	<0.0001	J-L
Crocin + AmpB 100 vs. Crocin + AmpB 12.5	0.9600	0.6453 to 1.275	Yes	****	<0.0001	J-M
Crocin + AmpB 50 vs. Crocin + AmpB 25	0.4033	0.08867 to 0.7180	Yes	***	0.0004	K-L
Crocin + AmpB 50 vs. Crocin + AmpB 12.5	0.6533	0.3387 to 0.9680	Yes	****	<0.0001	K-M
Crocin + AmpB 25 vs. Crocin + AmpB 12.5	0.2500	-0.06467 to 0.5647	No	ns	0.1054	L-M
Test details	Mean 1	Mean 2	Mean Diff.	SE of diff.	n1	n2	t	DF
Control vs. AmpB 100	1.000	1.747	-0.7467	0.07007	3	3	10.66	26
Control vs. AmpB 50	1.000	1.433	-0.4333	0.07007	3	3	6.185	26
Control vs. AmpB 25	1.000	1.333	-0.3333	0.07007	3	3	4.757	26
Control vs. AmpB 12.5	1.000	1.133	-0.1333	0.07007	3	3	1.903	26
Control vs. Crocin 100	1.000	1.733	-0.7333	0.07007	3	3	10.47	26
Control vs. Crocin 50	1.000	1.503	-0.5033	0.07007	3	3	7.184	26
Control vs. Crocin 25	1.000	1.273	-0.2733	0.07007	3	3	3.901	26
Control vs. Crocin 12.5	1.000	1.200	-0.2000	0.07007	3	3	2.854	26
Control vs. Crocin + AmpB 100	1.000	2.407	-1.407	0.07007	3	3	20.08	26
Control vs. Crocin + AmpB 50	1.000	2.100	-1.100	0.07007	3	3	15.70	26
Control vs. Crocin + AmpB 25	1.000	1.697	-0.6967	0.07007	3	3	9.943	26
Control vs. Crocin + AmpB 12.5	1.000	1.447	-0.4467	0.07007	3	3	6.375	26
AmpB 100 vs. AmpB 50	1.747	1.433	0.3133	0.07007	3	3	4.472	26
AmpB 100 vs. AmpB 25	1.747	1.333	0.4133	0.07007	3	3	5.899	26
AmpB 100 vs. AmpB 12.5	1.747	1.133	0.6133	0.07007	3	3	8.754	26
AmpB 100 vs. Crocin 100	1.747	1.733	0.01333	0.07007	3	3	0.1903	26
AmpB 100 vs. Crocin 50	1.747	1.503	0.2433	0.07007	3	3	3.473	26
AmpB 100 vs. Crocin 25	1.747	1.273	0.4733	0.07007	3	3	6.755	26
AmpB 100 vs. Crocin 12.5	1.747	1.200	0.5467	0.07007	3	3	7.802	26
AmpB 100 vs. Crocin + AmpB 100	1.747	2.407	-0.6600	0.07007	3	3	9.420	26
AmpB 100 vs. Crocin + AmpB 50	1.747	2.100	-0.3533	0.07007	3	3	5.043	26
AmpB 100 vs. Crocin + AmpB 25	1.747	1.697	0.05000	0.07007	3	3	0.7136	26
AmpB 100 vs. Crocin + AmpB 12.5	1.747	1.447	0.3000	0.07007	3	3	4.282	26
AmpB 50 vs. AmpB 25	1.433	1.333	0.1000	0.07007	3	3	1.427	26
AmpB 50 vs. AmpB 12.5	1.433	1.133	0.3000	0.07007	3	3	4.282	26
AmpB 50 vs. Crocin 100	1.433	1.733	-0.3000	0.07007	3	3	4.282	26
AmpB 50 vs. Crocin 50	1.433	1.503	-0.07000	0.07007	3	3	0.9990	26
AmpB 50 vs. Crocin 25	1.433	1.273	0.1600	0.07007	3	3	2.284	26
AmpB 50 vs. Crocin 12.5	1.433	1.200	0.2333	0.07007	3	3	3.330	26
AmpB 50 vs. Crocin + AmpB 100	1.433	2.407	-0.9733	0.07007	3	3	13.89	26
AmpB 50 vs. Crocin + AmpB 50	1.433	2.100	-0.6667	0.07007	3	3	9.515	26
AmpB 50 vs. Crocin + AmpB 25	1.433	1.697	-0.2633	0.07007	3	3	3.758	26
AmpB 50 vs. Crocin + AmpB 12.5	1.433	1.447	-0.01333	0.07007	3	3	0.1903	26
AmpB 25 vs. AmpB 12.5	1.333	1.133	0.2000	0.07007	3	3	2.854	26
AmpB 25 vs. Crocin 100	1.333	1.733	-0.4000	0.07007	3	3	5.709	26
AmpB 25 vs. Crocin 50	1.333	1.503	-0.1700	0.07007	3	3	2.426	26
AmpB 25 vs. Crocin 25	1.333	1.273	0.06000	0.07007	3	3	0.8563	26
AmpB 25 vs. Crocin 12.5	1.333	1.200	0.1333	0.07007	3	3	1.903	26
AmpB 25 vs. Crocin + AmpB 100	1.333	2.407	-1.073	0.07007	3	3	15.32	26
AmpB 25 vs. Crocin + AmpB 50	1.333	2.100	-0.7667	0.07007	3	3	10.94	26
AmpB 25 vs. Crocin + AmpB 25	1.333	1.697	-0.3633	0.07007	3	3	5.186	26
AmpB 25 vs. Crocin + AmpB 12.5	1.333	1.447	-0.1133	0.07007	3	3	1.617	26
AmpB 12.5 vs. Crocin 100	1.133	1.733	-0.6000	0.07007	3	3	8.563	26
AmpB 12.5 vs. Crocin 50	1.133	1.503	-0.3700	0.07007	3	3	5.281	26
AmpB 12.5 vs. Crocin 25	1.133	1.273	-0.1400	0.07007	3	3	1.998	26
AmpB 12.5 vs. Crocin 12.5	1.133	1.200	-0.06667	0.07007	3	3	0.9515	26
AmpB 12.5 vs. Crocin + AmpB 100	1.133	2.407	-1.273	0.07007	3	3	18.17	26
AmpB 12.5 vs. Crocin + AmpB 50	1.133	2.100	-0.9667	0.07007	3	3	13.80	26
AmpB 12.5 vs. Crocin + AmpB 25	1.133	1.697	-0.5633	0.07007	3	3	8.040	26
AmpB 12.5 vs. Crocin + AmpB 12.5	1.133	1.447	-0.3133	0.07007	3	3	4.472	26
Crocin 100 vs. Crocin 50	1.733	1.503	0.2300	0.07007	3	3	3.283	26
Crocin 100 vs. Crocin 25	1.733	1.273	0.4600	0.07007	3	3	6.565	26
Crocin 100 vs. Crocin 12.5	1.733	1.200	0.5333	0.07007	3	3	7.612	26
Crocin 100 vs. Crocin + AmpB 100	1.733	2.407	-0.6733	0.07007	3	3	9.610	26
Crocin 100 vs. Crocin + AmpB 50	1.733	2.100	-0.3667	0.07007	3	3	5.233	26
Crocin 100 vs. Crocin + AmpB 25	1.733	1.697	0.03667	0.07007	3	3	0.5233	26
Crocin 100 vs. Crocin + AmpB 12.5	1.733	1.447	0.2867	0.07007	3	3	4.091	26
Crocin 50 vs. Crocin 25	1.503	1.273	0.2300	0.07007	3	3	3.283	26
Crocin 50 vs. Crocin 12.5	1.503	1.200	0.3033	0.07007	3	3	4.329	26
Crocin 50 vs. Crocin + AmpB 100	1.503	2.407	-0.9033	0.07007	3	3	12.89	26
Crocin 50 vs. Crocin + AmpB 50	1.503	2.100	-0.5967	0.07007	3	3	8.516	26
Crocin 50 vs. Crocin + AmpB 25	1.503	1.697	-0.1933	0.07007	3	3	2.759	26
Crocin 50 vs. Crocin + AmpB 12.5	1.503	1.447	0.05667	0.07007	3	3	0.8087	26
Crocin 25 vs. Crocin 12.5	1.273	1.200	0.07333	0.07007	3	3	1.047	26
Crocin 25 vs. Crocin + AmpB 100	1.273	2.407	-1.133	0.07007	3	3	16.17	26
Crocin 25 vs. Crocin + AmpB 50	1.273	2.100	-0.8267	0.07007	3	3	11.80	26
Crocin 25 vs. Crocin + AmpB 25	1.273	1.697	-0.4233	0.07007	3	3	6.042	26
Crocin 25 vs. Crocin + AmpB 12.5	1.273	1.447	-0.1733	0.07007	3	3	2.474	26
Crocin 12.5 vs. Crocin + AmpB 100	1.200	2.407	-1.207	0.07007	3	3	17.22	26
Crocin 12.5 vs. Crocin + AmpB 50	1.200	2.100	-0.9000	0.07007	3	3	12.84	26
Crocin 12.5 vs. Crocin + AmpB 25	1.200	1.697	-0.4967	0.07007	3	3	7.088	26
Crocin 12.5 vs. Crocin + AmpB 12.5	1.200	1.447	-0.2467	0.07007	3	3	3.520	26
Crocin + AmpB 100 vs. Crocin + AmpB 50	2.407	2.100	0.3067	0.07007	3	3	4.377	26
Crocin + AmpB 100 vs. Crocin + AmpB 25	2.407	1.697	0.7100	0.07007	3	3	10.13	26
Crocin + AmpB 100 vs. Crocin + AmpB 12.5	2.407	1.447	0.9600	0.07007	3	3	13.70	26
Crocin + AmpB 50 vs. Crocin + AmpB 25	2.100	1.697	0.4033	0.07007	3	3	5.756	26
Crocin + AmpB 50 vs. Crocin + AmpB 12.5	2.100	1.447	0.6533	0.07007	3	3	9.324	26
Crocin + AmpB 25 vs. Crocin + AmpB 12.5	1.697	1.447	0.2500	0.07007	3	3	3.568	26
