# Supplementary material for: In silico and in vitro potentials of crocin and amphotericin B on Leishmania major: Multiple synergistic mechanisms of actions
Source: PLoS One. 2023 Sep 8;18(9):e0291322. doi: 10.1371/journal.pone.0291322 (PMC10490900; doi:10.1371/journal.pone.0291322)
Supplement: S1 Dataset — (ZIP) [file pone.0291322.s001.zip › S1 Dataset/Ordinary one-way ANOVA of TGF-Beta.csv]

Number of families	1
Number of comparisons per family	78
Alpha	0.01
Šídák's multiple comparisons test	Mean Diff.	99.00% CI of diff.	Below threshold?	Summary	Adjusted P Value
Control vs. AmpB 100	0.4433	0.3637 to 0.5230	Yes	****	<0.0001	A-B
Control vs. AmpB 50	0.3300	0.2504 to 0.4096	Yes	****	<0.0001	A-C
Control vs. AmpB 25	0.2333	0.1537 to 0.3130	Yes	****	<0.0001	A-D
Control vs. AmpB 12.5	0.05000	-0.02963 to 0.1296	No	ns	0.5089	A-E
Control vs. Crocin 100	0.2733	0.1937 to 0.3530	Yes	****	<0.0001	A-F
Control vs. Crocin 50	0.1300	0.05037 to 0.2096	Yes	****	<0.0001	A-G
Control vs. Crocin 25	0.08333	0.003700 to 0.1630	Yes	**	0.0058	A-H
Control vs. Crocin 12.5	0.02000	-0.05963 to 0.09963	No	ns	>0.9999	A-I
Control vs. Crocin + AmpB 100	0.8167	0.7370 to 0.8963	Yes	****	<0.0001	A-J
Control vs. Crocin + AmpB 50	0.6943	0.6147 to 0.7740	Yes	****	<0.0001	A-K
Control vs. Crocin + AmpB 25	0.5867	0.5070 to 0.6663	Yes	****	<0.0001	A-L
Control vs. Crocin + AmpB 12.5	0.4250	0.3454 to 0.5046	Yes	****	<0.0001	A-M
AmpB 100 vs. AmpB 50	-0.1133	-0.1930 to -0.03370	Yes	****	<0.0001	B-C
AmpB 100 vs. AmpB 25	-0.2100	-0.2896 to -0.1304	Yes	****	<0.0001	B-D
AmpB 100 vs. AmpB 12.5	-0.3933	-0.4730 to -0.3137	Yes	****	<0.0001	B-E
AmpB 100 vs. Crocin 100	-0.1700	-0.2496 to -0.09037	Yes	****	<0.0001	B-F
AmpB 100 vs. Crocin 50	-0.3133	-0.3930 to -0.2337	Yes	****	<0.0001	B-G
AmpB 100 vs. Crocin 25	-0.3600	-0.4396 to -0.2804	Yes	****	<0.0001	B-H
AmpB 100 vs. Crocin 12.5	-0.4233	-0.5030 to -0.3437	Yes	****	<0.0001	B-I
AmpB 100 vs. Crocin + AmpB 100	0.3733	0.2937 to 0.4530	Yes	****	<0.0001	B-J
AmpB 100 vs. Crocin + AmpB 50	0.2510	0.1714 to 0.3306	Yes	****	<0.0001	B-K
AmpB 100 vs. Crocin + AmpB 25	0.1433	0.06370 to 0.2230	Yes	****	<0.0001	B-L
AmpB 100 vs. Crocin + AmpB 12.5	-0.01833	-0.09797 to 0.06130	No	ns	>0.9999	B-M
AmpB 50 vs. AmpB 25	-0.09667	-0.1763 to -0.01703	Yes	***	0.0008	C-D
AmpB 50 vs. AmpB 12.5	-0.2800	-0.3596 to -0.2004	Yes	****	<0.0001	C-E
AmpB 50 vs. Crocin 100	-0.05667	-0.1363 to 0.02297	No	ns	0.2476	C-F
AmpB 50 vs. Crocin 50	-0.2000	-0.2796 to -0.1204	Yes	****	<0.0001	C-G
AmpB 50 vs. Crocin 25	-0.2467	-0.3263 to -0.1670	Yes	****	<0.0001	C-H
AmpB 50 vs. Crocin 12.5	-0.3100	-0.3896 to -0.2304	Yes	****	<0.0001	C-I
AmpB 50 vs. Crocin + AmpB 100	0.4867	0.4070 to 0.5663	Yes	****	<0.0001	C-J
AmpB 50 vs. Crocin + AmpB 50	0.3643	0.2847 to 0.4440	Yes	****	<0.0001	C-K
AmpB 50 vs. Crocin + AmpB 25	0.2567	0.1770 to 0.3363	Yes	****	<0.0001	C-L
AmpB 50 vs. Crocin + AmpB 12.5	0.09500	0.01537 to 0.1746	Yes	**	0.0010	C-M
AmpB 25 vs. AmpB 12.5	-0.1833	-0.2630 to -0.1037	Yes	****	<0.0001	D-E
AmpB 25 vs. Crocin 100	0.04000	-0.03963 to 0.1196	No	ns	0.9254	D-F
AmpB 25 vs. Crocin 50	-0.1033	-0.1830 to -0.02370	Yes	***	0.0003	D-G
AmpB 25 vs. Crocin 25	-0.1500	-0.2296 to -0.07037	Yes	****	<0.0001	D-H
AmpB 25 vs. Crocin 12.5	-0.2133	-0.2930 to -0.1337	Yes	****	<0.0001	D-I
AmpB 25 vs. Crocin + AmpB 100	0.5833	0.5037 to 0.6630	Yes	****	<0.0001	D-J
AmpB 25 vs. Crocin + AmpB 50	0.4610	0.3814 to 0.5406	Yes	****	<0.0001	D-K
AmpB 25 vs. Crocin + AmpB 25	0.3533	0.2737 to 0.4330	Yes	****	<0.0001	D-L
AmpB 25 vs. Crocin + AmpB 12.5	0.1917	0.1120 to 0.2713	Yes	****	<0.0001	D-M
AmpB 12.5 vs. Crocin 100	0.2233	0.1437 to 0.3030	Yes	****	<0.0001	E-F
AmpB 12.5 vs. Crocin 50	0.08000	0.0003662 to 0.1596	Yes	**	0.0095	E-G
AmpB 12.5 vs. Crocin 25	0.03333	-0.04630 to 0.1130	No	ns	0.9969	E-H
AmpB 12.5 vs. Crocin 12.5	-0.03000	-0.1096 to 0.04963	No	ns	0.9998	E-I
AmpB 12.5 vs. Crocin + AmpB 100	0.7667	0.6870 to 0.8463	Yes	****	<0.0001	E-J
AmpB 12.5 vs. Crocin + AmpB 50	0.6443	0.5647 to 0.7240	Yes	****	<0.0001	E-K
AmpB 12.5 vs. Crocin + AmpB 25	0.5367	0.4570 to 0.6163	Yes	****	<0.0001	E-L
AmpB 12.5 vs. Crocin + AmpB 12.5	0.3750	0.2954 to 0.4546	Yes	****	<0.0001	E-M
Crocin 100 vs. Crocin 50	-0.1433	-0.2230 to -0.06370	Yes	****	<0.0001	F-G
Crocin 100 vs. Crocin 25	-0.1900	-0.2696 to -0.1104	Yes	****	<0.0001	F-H
Crocin 100 vs. Crocin 12.5	-0.2533	-0.3330 to -0.1737	Yes	****	<0.0001	F-I
Crocin 100 vs. Crocin + AmpB 100	0.5433	0.4637 to 0.6230	Yes	****	<0.0001	F-J
Crocin 100 vs. Crocin + AmpB 50	0.4210	0.3414 to 0.5006	Yes	****	<0.0001	F-K
Crocin 100 vs. Crocin + AmpB 25	0.3133	0.2337 to 0.3930	Yes	****	<0.0001	F-L
Crocin 100 vs. Crocin + AmpB 12.5	0.1517	0.07203 to 0.2313	Yes	****	<0.0001	F-M
Crocin 50 vs. Crocin 25	-0.04667	-0.1263 to 0.03297	No	ns	0.6696	G-H
Crocin 50 vs. Crocin 12.5	-0.1100	-0.1896 to -0.03037	Yes	***	0.0001	G-I
Crocin 50 vs. Crocin + AmpB 100	0.6867	0.6070 to 0.7663	Yes	****	<0.0001	G-J
Crocin 50 vs. Crocin + AmpB 50	0.5643	0.4847 to 0.6440	Yes	****	<0.0001	G-K
Crocin 50 vs. Crocin + AmpB 25	0.4567	0.3770 to 0.5363	Yes	****	<0.0001	G-L
Crocin 50 vs. Crocin + AmpB 12.5	0.2950	0.2154 to 0.3746	Yes	****	<0.0001	G-M
Crocin 25 vs. Crocin 12.5	-0.06333	-0.1430 to 0.01630	No	ns	0.1044	H-I
Crocin 25 vs. Crocin + AmpB 100	0.7333	0.6537 to 0.8130	Yes	****	<0.0001	H-J
Crocin 25 vs. Crocin + AmpB 50	0.6110	0.5314 to 0.6906	Yes	****	<0.0001	H-K
Crocin 25 vs. Crocin + AmpB 25	0.5033	0.4237 to 0.5830	Yes	****	<0.0001	H-L
Crocin 25 vs. Crocin + AmpB 12.5	0.3417	0.2620 to 0.4213	Yes	****	<0.0001	H-M
Crocin 12.5 vs. Crocin + AmpB 100	0.7967	0.7170 to 0.8763	Yes	****	<0.0001	I-J
Crocin 12.5 vs. Crocin + AmpB 50	0.6743	0.5947 to 0.7540	Yes	****	<0.0001	I-K
Crocin 12.5 vs. Crocin + AmpB 25	0.5667	0.4870 to 0.6463	Yes	****	<0.0001	I-L
Crocin 12.5 vs. Crocin + AmpB 12.5	0.4050	0.3254 to 0.4846	Yes	****	<0.0001	I-M
Crocin + AmpB 100 vs. Crocin + AmpB 50	-0.1223	-0.2020 to -0.04270	Yes	****	<0.0001	J-K
Crocin + AmpB 100 vs. Crocin + AmpB 25	-0.2300	-0.3096 to -0.1504	Yes	****	<0.0001	J-L
Crocin + AmpB 100 vs. Crocin + AmpB 12.5	-0.3917	-0.4713 to -0.3120	Yes	****	<0.0001	J-M
Crocin + AmpB 50 vs. Crocin + AmpB 25	-0.1077	-0.1873 to -0.02803	Yes	***	0.0002	K-L
Crocin + AmpB 50 vs. Crocin + AmpB 12.5	-0.2693	-0.3490 to -0.1897	Yes	****	<0.0001	K-M
Crocin + AmpB 25 vs. Crocin + AmpB 12.5	-0.1617	-0.2413 to -0.08203	Yes	****	<0.0001	L-M
Test details	Mean 1	Mean 2	Mean Diff.	SE of diff.	n1	n2	t	DF
Control vs. AmpB 100	1.000	0.5567	0.4433	0.01773	3	3	25.00	26
Control vs. AmpB 50	1.000	0.6700	0.3300	0.01773	3	3	18.61	26
Control vs. AmpB 25	1.000	0.7667	0.2333	0.01773	3	3	13.16	26
Control vs. AmpB 12.5	1.000	0.9500	0.05000	0.01773	3	3	2.820	26
Control vs. Crocin 100	1.000	0.7267	0.2733	0.01773	3	3	15.41	26
Control vs. Crocin 50	1.000	0.8700	0.1300	0.01773	3	3	7.331	26
Control vs. Crocin 25	1.000	0.9167	0.08333	0.01773	3	3	4.700	26
Control vs. Crocin 12.5	1.000	0.9800	0.02000	0.01773	3	3	1.128	26
Control vs. Crocin + AmpB 100	1.000	0.1833	0.8167	0.01773	3	3	46.06	26
Control vs. Crocin + AmpB 50	1.000	0.3057	0.6943	0.01773	3	3	39.16	26
Control vs. Crocin + AmpB 25	1.000	0.4133	0.5867	0.01773	3	3	33.09	26
Control vs. Crocin + AmpB 12.5	1.000	0.5750	0.4250	0.01773	3	3	23.97	26
AmpB 100 vs. AmpB 50	0.5567	0.6700	-0.1133	0.01773	3	3	6.391	26
AmpB 100 vs. AmpB 25	0.5567	0.7667	-0.2100	0.01773	3	3	11.84	26
AmpB 100 vs. AmpB 12.5	0.5567	0.9500	-0.3933	0.01773	3	3	22.18	26
AmpB 100 vs. Crocin 100	0.5567	0.7267	-0.1700	0.01773	3	3	9.587	26
AmpB 100 vs. Crocin 50	0.5567	0.8700	-0.3133	0.01773	3	3	17.67	26
AmpB 100 vs. Crocin 25	0.5567	0.9167	-0.3600	0.01773	3	3	20.30	26
AmpB 100 vs. Crocin 12.5	0.5567	0.9800	-0.4233	0.01773	3	3	23.87	26
AmpB 100 vs. Crocin + AmpB 100	0.5567	0.1833	0.3733	0.01773	3	3	21.05	26
AmpB 100 vs. Crocin + AmpB 50	0.5567	0.3057	0.2510	0.01773	3	3	14.16	26
AmpB 100 vs. Crocin + AmpB 25	0.5567	0.4133	0.1433	0.01773	3	3	8.083	26
AmpB 100 vs. Crocin + AmpB 12.5	0.5567	0.5750	-0.01833	0.01773	3	3	1.034	26
AmpB 50 vs. AmpB 25	0.6700	0.7667	-0.09667	0.01773	3	3	5.452	26
AmpB 50 vs. AmpB 12.5	0.6700	0.9500	-0.2800	0.01773	3	3	15.79	26
AmpB 50 vs. Crocin 100	0.6700	0.7267	-0.05667	0.01773	3	3	3.196	26
AmpB 50 vs. Crocin 50	0.6700	0.8700	-0.2000	0.01773	3	3	11.28	26
AmpB 50 vs. Crocin 25	0.6700	0.9167	-0.2467	0.01773	3	3	13.91	26
AmpB 50 vs. Crocin 12.5	0.6700	0.9800	-0.3100	0.01773	3	3	17.48	26
AmpB 50 vs. Crocin + AmpB 100	0.6700	0.1833	0.4867	0.01773	3	3	27.45	26
AmpB 50 vs. Crocin + AmpB 50	0.6700	0.3057	0.3643	0.01773	3	3	20.55	26
AmpB 50 vs. Crocin + AmpB 25	0.6700	0.4133	0.2567	0.01773	3	3	14.47	26
AmpB 50 vs. Crocin + AmpB 12.5	0.6700	0.5750	0.09500	0.01773	3	3	5.358	26
AmpB 25 vs. AmpB 12.5	0.7667	0.9500	-0.1833	0.01773	3	3	10.34	26
AmpB 25 vs. Crocin 100	0.7667	0.7267	0.04000	0.01773	3	3	2.256	26
AmpB 25 vs. Crocin 50	0.7667	0.8700	-0.1033	0.01773	3	3	5.827	26
AmpB 25 vs. Crocin 25	0.7667	0.9167	-0.1500	0.01773	3	3	8.459	26
AmpB 25 vs. Crocin 12.5	0.7667	0.9800	-0.2133	0.01773	3	3	12.03	26
AmpB 25 vs. Crocin + AmpB 100	0.7667	0.1833	0.5833	0.01773	3	3	32.90	26
AmpB 25 vs. Crocin + AmpB 50	0.7667	0.3057	0.4610	0.01773	3	3	26.00	26
AmpB 25 vs. Crocin + AmpB 25	0.7667	0.4133	0.3533	0.01773	3	3	19.93	26
AmpB 25 vs. Crocin + AmpB 12.5	0.7667	0.5750	0.1917	0.01773	3	3	10.81	26
AmpB 12.5 vs. Crocin 100	0.9500	0.7267	0.2233	0.01773	3	3	12.59	26
AmpB 12.5 vs. Crocin 50	0.9500	0.8700	0.08000	0.01773	3	3	4.512	26
AmpB 12.5 vs. Crocin 25	0.9500	0.9167	0.03333	0.01773	3	3	1.880	26
AmpB 12.5 vs. Crocin 12.5	0.9500	0.9800	-0.03000	0.01773	3	3	1.692	26
AmpB 12.5 vs. Crocin + AmpB 100	0.9500	0.1833	0.7667	0.01773	3	3	43.24	26
AmpB 12.5 vs. Crocin + AmpB 50	0.9500	0.3057	0.6443	0.01773	3	3	36.34	26
AmpB 12.5 vs. Crocin + AmpB 25	0.9500	0.4133	0.5367	0.01773	3	3	30.27	26
AmpB 12.5 vs. Crocin + AmpB 12.5	0.9500	0.5750	0.3750	0.01773	3	3	21.15	26
Crocin 100 vs. Crocin 50	0.7267	0.8700	-0.1433	0.01773	3	3	8.083	26
Crocin 100 vs. Crocin 25	0.7267	0.9167	-0.1900	0.01773	3	3	10.72	26
Crocin 100 vs. Crocin 12.5	0.7267	0.9800	-0.2533	0.01773	3	3	14.29	26
Crocin 100 vs. Crocin + AmpB 100	0.7267	0.1833	0.5433	0.01773	3	3	30.64	26
Crocin 100 vs. Crocin + AmpB 50	0.7267	0.3057	0.4210	0.01773	3	3	23.74	26
Crocin 100 vs. Crocin + AmpB 25	0.7267	0.4133	0.3133	0.01773	3	3	17.67	26
Crocin 100 vs. Crocin + AmpB 12.5	0.7267	0.5750	0.1517	0.01773	3	3	8.553	26
Crocin 50 vs. Crocin 25	0.8700	0.9167	-0.04667	0.01773	3	3	2.632	26
Crocin 50 vs. Crocin 12.5	0.8700	0.9800	-0.1100	0.01773	3	3	6.203	26
Crocin 50 vs. Crocin + AmpB 100	0.8700	0.1833	0.6867	0.01773	3	3	38.72	26
Crocin 50 vs. Crocin + AmpB 50	0.8700	0.3057	0.5643	0.01773	3	3	31.83	26
Crocin 50 vs. Crocin + AmpB 25	0.8700	0.4133	0.4567	0.01773	3	3	25.75	26
Crocin 50 vs. Crocin + AmpB 12.5	0.8700	0.5750	0.2950	0.01773	3	3	16.64	26
Crocin 25 vs. Crocin 12.5	0.9167	0.9800	-0.06333	0.01773	3	3	3.572	26
Crocin 25 vs. Crocin + AmpB 100	0.9167	0.1833	0.7333	0.01773	3	3	41.36	26
Crocin 25 vs. Crocin + AmpB 50	0.9167	0.3057	0.6110	0.01773	3	3	34.46	26
Crocin 25 vs. Crocin + AmpB 25	0.9167	0.4133	0.5033	0.01773	3	3	28.39	26
Crocin 25 vs. Crocin + AmpB 12.5	0.9167	0.5750	0.3417	0.01773	3	3	19.27	26
Crocin 12.5 vs. Crocin + AmpB 100	0.9800	0.1833	0.7967	0.01773	3	3	44.93	26
Crocin 12.5 vs. Crocin + AmpB 50	0.9800	0.3057	0.6743	0.01773	3	3	38.03	26
Crocin 12.5 vs. Crocin + AmpB 25	0.9800	0.4133	0.5667	0.01773	3	3	31.96	26
Crocin 12.5 vs. Crocin + AmpB 12.5	0.9800	0.5750	0.4050	0.01773	3	3	22.84	26
Crocin + AmpB 100 vs. Crocin + AmpB 50	0.1833	0.3057	-0.1223	0.01773	3	3	6.899	26
Crocin + AmpB 100 vs. Crocin + AmpB 25	0.1833	0.4133	-0.2300	0.01773	3	3	12.97	26
Crocin + AmpB 100 vs. Crocin + AmpB 12.5	0.1833	0.5750	-0.3917	0.01773	3	3	22.09	26
Crocin + AmpB 50 vs. Crocin + AmpB 25	0.3057	0.4133	-0.1077	0.01773	3	3	6.072	26
Crocin + AmpB 50 vs. Crocin + AmpB 12.5	0.3057	0.5750	-0.2693	0.01773	3	3	15.19	26
Crocin + AmpB 25 vs. Crocin + AmpB 12.5	0.4133	0.5750	-0.1617	0.01773	3	3	9.117	26
