# Supplementary material for: In silico and in vitro potentials of crocin and amphotericin B on Leishmania major: Multiple synergistic mechanisms of actions
Source: PLoS One. 2023 Sep 8;18(9):e0291322. doi: 10.1371/journal.pone.0291322 (PMC10490900; doi:10.1371/journal.pone.0291322)
Supplement: S1 Dataset — (ZIP) [file pone.0291322.s001.zip › S1 Dataset/Ordinary one-way ANOVA of TNF.csv]

Number of families	1
Number of comparisons per family	78
Alpha	0.01
Šídák's multiple comparisons test	Mean Diff.	99.00% CI of diff.	Below threshold?	Summary	Adjusted P Value
Control vs. AmpB 100	-2.220	-2.651 to -1.789	Yes	****	<0.0001	A-B
Control vs. AmpB 50	-1.440	-1.871 to -1.009	Yes	****	<0.0001	A-C
Control vs. AmpB 25	-0.6000	-1.031 to -0.1687	Yes	***	0.0001	A-D
Control vs. AmpB 12.5	-0.2333	-0.6646 to 0.1980	No	ns	0.8282	A-E
Control vs. Crocin 100	-1.867	-2.298 to -1.435	Yes	****	<0.0001	A-F
Control vs. Crocin 50	-1.220	-1.651 to -0.7887	Yes	****	<0.0001	A-G
Control vs. Crocin 25	-0.4667	-0.8980 to -0.03535	Yes	**	0.0038	A-H
Control vs. Crocin 12.5	-0.1433	-0.5746 to 0.2880	No	ns	>0.9999	A-I
Control vs. Crocin + AmpB 100	-2.667	-3.098 to -2.235	Yes	****	<0.0001	A-J
Control vs. Crocin + AmpB 50	-2.413	-2.845 to -1.982	Yes	****	<0.0001	A-K
Control vs. Crocin + AmpB 25	-1.737	-2.168 to -1.305	Yes	****	<0.0001	A-L
Control vs. Crocin + AmpB 12.5	-1.451	-1.882 to -1.020	Yes	****	<0.0001	A-M
AmpB 100 vs. AmpB 50	0.7800	0.3487 to 1.211	Yes	****	<0.0001	B-C
AmpB 100 vs. AmpB 25	1.620	1.189 to 2.051	Yes	****	<0.0001	B-D
AmpB 100 vs. AmpB 12.5	1.987	1.555 to 2.418	Yes	****	<0.0001	B-E
AmpB 100 vs. Crocin 100	0.3533	-0.07798 to 0.7846	No	ns	0.0804	B-F
AmpB 100 vs. Crocin 50	1.000	0.5687 to 1.431	Yes	****	<0.0001	B-G
AmpB 100 vs. Crocin 25	1.753	1.322 to 2.185	Yes	****	<0.0001	B-H
AmpB 100 vs. Crocin 12.5	2.077	1.645 to 2.508	Yes	****	<0.0001	B-I
AmpB 100 vs. Crocin + AmpB 100	-0.4467	-0.8780 to -0.01535	Yes	**	0.0066	B-J
AmpB 100 vs. Crocin + AmpB 50	-0.1933	-0.6246 to 0.2380	No	ns	0.9874	B-K
AmpB 100 vs. Crocin + AmpB 25	0.4833	0.05202 to 0.9146	Yes	**	0.0024	B-L
AmpB 100 vs. Crocin + AmpB 12.5	0.7690	0.3377 to 1.200	Yes	****	<0.0001	B-M
AmpB 50 vs. AmpB 25	0.8400	0.4087 to 1.271	Yes	****	<0.0001	C-D
AmpB 50 vs. AmpB 12.5	1.207	0.7754 to 1.638	Yes	****	<0.0001	C-E
AmpB 50 vs. Crocin 100	-0.4267	-0.8580 to 0.004649	No	*	0.0114	C-F
AmpB 50 vs. Crocin 50	0.2200	-0.2113 to 0.6513	No	ns	0.9095	C-G
AmpB 50 vs. Crocin 25	0.9733	0.5420 to 1.405	Yes	****	<0.0001	C-H
AmpB 50 vs. Crocin 12.5	1.297	0.8654 to 1.728	Yes	****	<0.0001	C-I
AmpB 50 vs. Crocin + AmpB 100	-1.227	-1.658 to -0.7954	Yes	****	<0.0001	C-J
AmpB 50 vs. Crocin + AmpB 50	-0.9733	-1.405 to -0.5420	Yes	****	<0.0001	C-K
AmpB 50 vs. Crocin + AmpB 25	-0.2967	-0.7280 to 0.1346	No	ns	0.3095	C-L
AmpB 50 vs. Crocin + AmpB 12.5	-0.01100	-0.4423 to 0.4203	No	ns	>0.9999	C-M
AmpB 25 vs. AmpB 12.5	0.3667	-0.06465 to 0.7980	No	ns	0.0569	D-E
AmpB 25 vs. Crocin 100	-1.267	-1.698 to -0.8354	Yes	****	<0.0001	D-F
AmpB 25 vs. Crocin 50	-0.6200	-1.051 to -0.1887	Yes	****	<0.0001	D-G
AmpB 25 vs. Crocin 25	0.1333	-0.2980 to 0.5646	No	ns	>0.9999	D-H
AmpB 25 vs. Crocin 12.5	0.4567	0.02535 to 0.8880	Yes	**	0.0050	D-I
AmpB 25 vs. Crocin + AmpB 100	-2.067	-2.498 to -1.635	Yes	****	<0.0001	D-J
AmpB 25 vs. Crocin + AmpB 50	-1.813	-2.245 to -1.382	Yes	****	<0.0001	D-K
AmpB 25 vs. Crocin + AmpB 25	-1.137	-1.568 to -0.7054	Yes	****	<0.0001	D-L
AmpB 25 vs. Crocin + AmpB 12.5	-0.8510	-1.282 to -0.4197	Yes	****	<0.0001	D-M
AmpB 12.5 vs. Crocin 100	-1.633	-2.065 to -1.202	Yes	****	<0.0001	E-F
AmpB 12.5 vs. Crocin 50	-0.9867	-1.418 to -0.5554	Yes	****	<0.0001	E-G
AmpB 12.5 vs. Crocin 25	-0.2333	-0.6646 to 0.1980	No	ns	0.8282	E-H
AmpB 12.5 vs. Crocin 12.5	0.09000	-0.3413 to 0.5213	No	ns	>0.9999	E-I
AmpB 12.5 vs. Crocin + AmpB 100	-2.433	-2.865 to -2.002	Yes	****	<0.0001	E-J
AmpB 12.5 vs. Crocin + AmpB 50	-2.180	-2.611 to -1.749	Yes	****	<0.0001	E-K
AmpB 12.5 vs. Crocin + AmpB 25	-1.503	-1.935 to -1.072	Yes	****	<0.0001	E-L
AmpB 12.5 vs. Crocin + AmpB 12.5	-1.218	-1.649 to -0.7864	Yes	****	<0.0001	E-M
Crocin 100 vs. Crocin 50	0.6467	0.2154 to 1.078	Yes	****	<0.0001	F-G
Crocin 100 vs. Crocin 25	1.400	0.9687 to 1.831	Yes	****	<0.0001	F-H
Crocin 100 vs. Crocin 12.5	1.723	1.292 to 2.155	Yes	****	<0.0001	F-I
Crocin 100 vs. Crocin + AmpB 100	-0.8000	-1.231 to -0.3687	Yes	****	<0.0001	F-J
Crocin 100 vs. Crocin + AmpB 50	-0.5467	-0.9780 to -0.1154	Yes	***	0.0004	F-K
Crocin 100 vs. Crocin + AmpB 25	0.1300	-0.3013 to 0.5613	No	ns	>0.9999	F-L
Crocin 100 vs. Crocin + AmpB 12.5	0.4157	-0.01565 to 0.8470	No	*	0.0153	F-M
Crocin 50 vs. Crocin 25	0.7533	0.3220 to 1.185	Yes	****	<0.0001	G-H
Crocin 50 vs. Crocin 12.5	1.077	0.6454 to 1.508	Yes	****	<0.0001	G-I
Crocin 50 vs. Crocin + AmpB 100	-1.447	-1.878 to -1.015	Yes	****	<0.0001	G-J
Crocin 50 vs. Crocin + AmpB 50	-1.193	-1.625 to -0.7620	Yes	****	<0.0001	G-K
Crocin 50 vs. Crocin + AmpB 25	-0.5167	-0.9480 to -0.08535	Yes	***	0.0010	G-L
Crocin 50 vs. Crocin + AmpB 12.5	-0.2310	-0.6623 to 0.2003	No	ns	0.8445	G-M
Crocin 25 vs. Crocin 12.5	0.3233	-0.1080 to 0.7546	No	ns	0.1694	H-I
Crocin 25 vs. Crocin + AmpB 100	-2.200	-2.631 to -1.769	Yes	****	<0.0001	H-J
Crocin 25 vs. Crocin + AmpB 50	-1.947	-2.378 to -1.515	Yes	****	<0.0001	H-K
Crocin 25 vs. Crocin + AmpB 25	-1.270	-1.701 to -0.8387	Yes	****	<0.0001	H-L
Crocin 25 vs. Crocin + AmpB 12.5	-0.9843	-1.416 to -0.5530	Yes	****	<0.0001	H-M
Crocin 12.5 vs. Crocin + AmpB 100	-2.523	-2.955 to -2.092	Yes	****	<0.0001	I-J
Crocin 12.5 vs. Crocin + AmpB 50	-2.270	-2.701 to -1.839	Yes	****	<0.0001	I-K
Crocin 12.5 vs. Crocin + AmpB 25	-1.593	-2.025 to -1.162	Yes	****	<0.0001	I-L
Crocin 12.5 vs. Crocin + AmpB 12.5	-1.308	-1.739 to -0.8764	Yes	****	<0.0001	I-M
Crocin + AmpB 100 vs. Crocin + AmpB 50	0.2533	-0.1780 to 0.6846	No	ns	0.6645	J-K
Crocin + AmpB 100 vs. Crocin + AmpB 25	0.9300	0.4987 to 1.361	Yes	****	<0.0001	J-L
Crocin + AmpB 100 vs. Crocin + AmpB 12.5	1.216	0.7844 to 1.647	Yes	****	<0.0001	J-M
Crocin + AmpB 50 vs. Crocin + AmpB 25	0.6767	0.2454 to 1.108	Yes	****	<0.0001	K-L
Crocin + AmpB 50 vs. Crocin + AmpB 12.5	0.9623	0.5310 to 1.394	Yes	****	<0.0001	K-M
Crocin + AmpB 25 vs. Crocin + AmpB 12.5	0.2857	-0.1456 to 0.7170	No	ns	0.3874	L-M
Test details	Mean 1	Mean 2	Mean Diff.	SE of diff.	n1	n2	t	DF
Control vs. AmpB 100	1.000	3.220	-2.220	0.09604	3	3	23.12	26
Control vs. AmpB 50	1.000	2.440	-1.440	0.09604	3	3	14.99	26
Control vs. AmpB 25	1.000	1.600	-0.6000	0.09604	3	3	6.247	26
Control vs. AmpB 12.5	1.000	1.233	-0.2333	0.09604	3	3	2.430	26
Control vs. Crocin 100	1.000	2.867	-1.867	0.09604	3	3	19.44	26
Control vs. Crocin 50	1.000	2.220	-1.220	0.09604	3	3	12.70	26
Control vs. Crocin 25	1.000	1.467	-0.4667	0.09604	3	3	4.859	26
Control vs. Crocin 12.5	1.000	1.143	-0.1433	0.09604	3	3	1.492	26
Control vs. Crocin + AmpB 100	1.000	3.667	-2.667	0.09604	3	3	27.77	26
Control vs. Crocin + AmpB 50	1.000	3.413	-2.413	0.09604	3	3	25.13	26
Control vs. Crocin + AmpB 25	1.000	2.737	-1.737	0.09604	3	3	18.08	26
Control vs. Crocin + AmpB 12.5	1.000	2.451	-1.451	0.09604	3	3	15.11	26
AmpB 100 vs. AmpB 50	3.220	2.440	0.7800	0.09604	3	3	8.122	26
AmpB 100 vs. AmpB 25	3.220	1.600	1.620	0.09604	3	3	16.87	26
AmpB 100 vs. AmpB 12.5	3.220	1.233	1.987	0.09604	3	3	20.69	26
AmpB 100 vs. Crocin 100	3.220	2.867	0.3533	0.09604	3	3	3.679	26
AmpB 100 vs. Crocin 50	3.220	2.220	1.000	0.09604	3	3	10.41	26
AmpB 100 vs. Crocin 25	3.220	1.467	1.753	0.09604	3	3	18.26	26
AmpB 100 vs. Crocin 12.5	3.220	1.143	2.077	0.09604	3	3	21.62	26
AmpB 100 vs. Crocin + AmpB 100	3.220	3.667	-0.4467	0.09604	3	3	4.651	26
AmpB 100 vs. Crocin + AmpB 50	3.220	3.413	-0.1933	0.09604	3	3	2.013	26
AmpB 100 vs. Crocin + AmpB 25	3.220	2.737	0.4833	0.09604	3	3	5.033	26
AmpB 100 vs. Crocin + AmpB 12.5	3.220	2.451	0.7690	0.09604	3	3	8.007	26
AmpB 50 vs. AmpB 25	2.440	1.600	0.8400	0.09604	3	3	8.746	26
AmpB 50 vs. AmpB 12.5	2.440	1.233	1.207	0.09604	3	3	12.56	26
AmpB 50 vs. Crocin 100	2.440	2.867	-0.4267	0.09604	3	3	4.443	26
AmpB 50 vs. Crocin 50	2.440	2.220	0.2200	0.09604	3	3	2.291	26
AmpB 50 vs. Crocin 25	2.440	1.467	0.9733	0.09604	3	3	10.13	26
AmpB 50 vs. Crocin 12.5	2.440	1.143	1.297	0.09604	3	3	13.50	26
AmpB 50 vs. Crocin + AmpB 100	2.440	3.667	-1.227	0.09604	3	3	12.77	26
AmpB 50 vs. Crocin + AmpB 50	2.440	3.413	-0.9733	0.09604	3	3	10.13	26
AmpB 50 vs. Crocin + AmpB 25	2.440	2.737	-0.2967	0.09604	3	3	3.089	26
AmpB 50 vs. Crocin + AmpB 12.5	2.440	2.451	-0.01100	0.09604	3	3	0.1145	26
AmpB 25 vs. AmpB 12.5	1.600	1.233	0.3667	0.09604	3	3	3.818	26
AmpB 25 vs. Crocin 100	1.600	2.867	-1.267	0.09604	3	3	13.19	26
AmpB 25 vs. Crocin 50	1.600	2.220	-0.6200	0.09604	3	3	6.456	26
AmpB 25 vs. Crocin 25	1.600	1.467	0.1333	0.09604	3	3	1.388	26
AmpB 25 vs. Crocin 12.5	1.600	1.143	0.4567	0.09604	3	3	4.755	26
AmpB 25 vs. Crocin + AmpB 100	1.600	3.667	-2.067	0.09604	3	3	21.52	26
AmpB 25 vs. Crocin + AmpB 50	1.600	3.413	-1.813	0.09604	3	3	18.88	26
AmpB 25 vs. Crocin + AmpB 25	1.600	2.737	-1.137	0.09604	3	3	11.84	26
AmpB 25 vs. Crocin + AmpB 12.5	1.600	2.451	-0.8510	0.09604	3	3	8.861	26
AmpB 12.5 vs. Crocin 100	1.233	2.867	-1.633	0.09604	3	3	17.01	26
AmpB 12.5 vs. Crocin 50	1.233	2.220	-0.9867	0.09604	3	3	10.27	26
AmpB 12.5 vs. Crocin 25	1.233	1.467	-0.2333	0.09604	3	3	2.430	26
AmpB 12.5 vs. Crocin 12.5	1.233	1.143	0.09000	0.09604	3	3	0.9371	26
AmpB 12.5 vs. Crocin + AmpB 100	1.233	3.667	-2.433	0.09604	3	3	25.34	26
AmpB 12.5 vs. Crocin + AmpB 50	1.233	3.413	-2.180	0.09604	3	3	22.70	26
AmpB 12.5 vs. Crocin + AmpB 25	1.233	2.737	-1.503	0.09604	3	3	15.65	26
AmpB 12.5 vs. Crocin + AmpB 12.5	1.233	2.451	-1.218	0.09604	3	3	12.68	26
Crocin 100 vs. Crocin 50	2.867	2.220	0.6467	0.09604	3	3	6.733	26
Crocin 100 vs. Crocin 25	2.867	1.467	1.400	0.09604	3	3	14.58	26
Crocin 100 vs. Crocin 12.5	2.867	1.143	1.723	0.09604	3	3	17.94	26
Crocin 100 vs. Crocin + AmpB 100	2.867	3.667	-0.8000	0.09604	3	3	8.330	26
Crocin 100 vs. Crocin + AmpB 50	2.867	3.413	-0.5467	0.09604	3	3	5.692	26
Crocin 100 vs. Crocin + AmpB 25	2.867	2.737	0.1300	0.09604	3	3	1.354	26
Crocin 100 vs. Crocin + AmpB 12.5	2.867	2.451	0.4157	0.09604	3	3	4.328	26
Crocin 50 vs. Crocin 25	2.220	1.467	0.7533	0.09604	3	3	7.844	26
Crocin 50 vs. Crocin 12.5	2.220	1.143	1.077	0.09604	3	3	11.21	26
Crocin 50 vs. Crocin + AmpB 100	2.220	3.667	-1.447	0.09604	3	3	15.06	26
Crocin 50 vs. Crocin + AmpB 50	2.220	3.413	-1.193	0.09604	3	3	12.43	26
Crocin 50 vs. Crocin + AmpB 25	2.220	2.737	-0.5167	0.09604	3	3	5.380	26
Crocin 50 vs. Crocin + AmpB 12.5	2.220	2.451	-0.2310	0.09604	3	3	2.405	26
Crocin 25 vs. Crocin 12.5	1.467	1.143	0.3233	0.09604	3	3	3.367	26
Crocin 25 vs. Crocin + AmpB 100	1.467	3.667	-2.200	0.09604	3	3	22.91	26
Crocin 25 vs. Crocin + AmpB 50	1.467	3.413	-1.947	0.09604	3	3	20.27	26
Crocin 25 vs. Crocin + AmpB 25	1.467	2.737	-1.270	0.09604	3	3	13.22	26
Crocin 25 vs. Crocin + AmpB 12.5	1.467	2.451	-0.9843	0.09604	3	3	10.25	26
Crocin 12.5 vs. Crocin + AmpB 100	1.143	3.667	-2.523	0.09604	3	3	26.27	26
Crocin 12.5 vs. Crocin + AmpB 50	1.143	3.413	-2.270	0.09604	3	3	23.64	26
Crocin 12.5 vs. Crocin + AmpB 25	1.143	2.737	-1.593	0.09604	3	3	16.59	26
Crocin 12.5 vs. Crocin + AmpB 12.5	1.143	2.451	-1.308	0.09604	3	3	13.62	26
Crocin + AmpB 100 vs. Crocin + AmpB 50	3.667	3.413	0.2533	0.09604	3	3	2.638	26
Crocin + AmpB 100 vs. Crocin + AmpB 25	3.667	2.737	0.9300	0.09604	3	3	9.683	26
Crocin + AmpB 100 vs. Crocin + AmpB 12.5	3.667	2.451	1.216	0.09604	3	3	12.66	26
Crocin + AmpB 50 vs. Crocin + AmpB 25	3.413	2.737	0.6767	0.09604	3	3	7.046	26
Crocin + AmpB 50 vs. Crocin + AmpB 12.5	3.413	2.451	0.9623	0.09604	3	3	10.02	26
Crocin + AmpB 25 vs. Crocin + AmpB 12.5	2.737	2.451	0.2857	0.09604	3	3	2.974	26
